# Supplementary material for: NAALADL1 modulates cellular resistance to Tumor Treating Fields in colorectal cancer
Source: NPJ Precis Oncol. 2026 May 26;10:191. doi: 10.1038/s41698-026-01492-0 (PMC13213047; doi:10.1038/s41698-026-01492-0)
Supplement: Supplementary file 2 — Supplementary Data 1 [file 41698_2026_1492_MOESM2_ESM.xls]

## Sheet: Supplementary 2. Raw data from 
Supplementary material 6. Raw data from MS-based proteomics.
Genes	HROC87_p32	HROC87_p34	HROC87_TTF_p35	HROC87_TTF_p35	HROC212_p30_1	HROC212_p30_2	HROC212_TTF_p31	HROC212_TTF_p31	HROC217_p35_1	HROC217_p35_2	HROC217_TTF_p36	HROC217_TTF_p36_1	HROC217_TTF_p36_2	HROC300_p32_1	HROC300_p32_2	HROC300_TTF_p33	HROC300_TTF_p33_1	HROC300_TTF_p33_2
ZZEF1	16.0533	16.5392	16.6339	16.2432	16.5516	15.8498	15.4266	13.608	15.6615	15.6761	16.6192	16.3519	16.3383	15.7586	15.955	15.9743	16.1305	15.9271
ZYX	17.4526	17.1057	17.7713	17.5985	15.7131	15.7298	17.7519	16.9544	17.67	17.437	18.5257	18.2238	18.4753	17.0198	17.0361	16.9014	17.1851	16.697
ZYG11B	12.9769	12.348	13.5397	13.0283	13.9553	14.1902	14.2788	13.5324	12.0935	12.8113	12.8247	13.199	12.9603	13.339	12.9805	13.5269	13.6256	13.1666
ZWINT	11.9185	12.6139	12.544	11.5316	13.5752	13.3518	13.4777	13.4022	12.2129	14.064	11.9314	11.8988	12.5415	14.5902	15.3487	15.114	14.7946	14.6891
ZWILCH	13.7746	13.1366	13.1487	12.6131	13.7386	13.9192	13.6154	13.408	14.0802	14.2417	13.9573	13.7812	13.6136	14.5421	14.3735	14.3798	14.1944	14.0393
ZW10	15.2894	15.3067	14.9634	15.1535	14.9773	14.9988	14.8358	14.6982	14.9837	15.0066	15.2031	15.267	15.1458	15.7232	15.8651	15.3075	15.7899	15.355
ZSWIM8	13.1836	13.552	13.8002	14.0173	13.2143	12.9935	13.9553	13.2085	12.2178	12.8662	13.1619	13.155	12.5883	13.7489	12.6022	12.8697	13.7721	12.5085
ZRANB2	16.9857	16.67	16.8524	16.7015	16.459	16.4487	16.1131	16.62	16.4551	16.1987	15.998	16.1728	16.1889	16.2993	16.3846	16.3124	16.154	16.5867
ZPR1	15.9124	15.6013	14.907	15.1069	15.6902	15.7286	15.9421	15.5141	16.1523	15.5544	16.0151	16.0608	16.0786	16.2091	16.4372	15.9557	16.258	16.001
ZNRF2	15.2252	15.3924	15.159	14.7337	12.7639	11.792	12.9732	12.9246	14.6659	13.421	13.1485	13.409	14.8655	15.3856	15.3055	15.4563	15.4816	15.7834
ZNRD2	16.4072	16.3744	16.9101	16.576	15.976	15.6347	17.1846	16.3268	16.5351	16.3999	17.3616	16.709	17.1178	17.6182	17.9151	17.8628	18.228	17.6141
ZNHIT6	13.9376	13.7512	13.6927	13.955	14.9557	14.1908	14.2943	12.5417	13.0473	12.9685	13.0574	13.49	12.5327	14.3539	14.1876	15.0048	14.7238	14.7188
ZNHIT3	13.1752	12.7461	12.525	12.5629	11.5789	12.2715	12.4815	12.238	12.6662	13.5421	11.8516	12.6555	13.4373	12.5449	12.0076	12.4312	11.5891	12.4449
ZNHIT2	13.8425	14.0313	13.7409	12.914	13.8455	13.3362	13.4884	13.7059	13.5441	13.8346	13.9203	13.7235	13.6748	13.9242	13.2834	13.9216	13.0503	13.903
ZNFX1	13.787	13.4488	14.2077	14.4407	12.7376	12.8438	15.0635	13.349	13.774	13.75	14.1945	13.9257	14.0099	14.745	15.0106	14.3362	14.0104	14.4176
ZNF830	13.9311	13.8596	13.6512	13.8336	15.0788	14.4625	14.4272	14.8308	14.0423	13.5642	12.9906	13.415	13.2679	13.1064	12.0519	13.1633	13.9689	12.4346
ZNF800	13.6314	13.5214	14.0229	13.8072	13.1228	14.4397	13.3245	11.6487	14.2937	14.3867	14.4123	14.716	14.6086	13.977	13.9511	13.8226	13.8803	14.1861
ZNF787	14.5616	13.9732	14.3759	13.9306	14.2941	14.461	13.9032	14.1513	14.2277	14.4048	13.7732	14.0148	14.0391	13.745	13.6627	13.6267	13.1406	13.818
ZNF768	13.9907	13.4735	13.5616	13.5335	14.956	14.904	14.1923	13.937	13.3551	13.2909	12.9326	13.0505	12.7946	13.1841	13.0995	12.9661	12.6884	12.588
ZNF740	14.2097	13.6862	13.1074	12.5713	13.5808	13.8213	11.6205	13.3364	14.0862	14.2649	13.2311	13.3296	13.5215	13.2455	13.1313	12.8852	12.3767	12.7806
ZNF703	12.9626	12.9973	13.9177	13.5889	13.6705	13.8799	13.1291	12.675	10.9651	12.6037	12.7885	12.7166	12.4334	12.1395	11.5534	12.3442	12.1873	12.2938
ZNF687	13.7132	13.3185	13.7672	14.2866	13.6138	13.6863	13.7102	13.7937	14.1881	14.4692	14.7843	13.8892	14.2799	13.7982	14.1821	14.0883	13.8905	13.8417
ZNF668	13.4801	13.183	14.0937	13.6488	13.5384	13.6754	14.1661	13.7641	13.2733	13.1165	13.5518	13.5094	13.4007	12.3612	12.5247	12.9039	12.3125	12.8159
ZNF654	12.8316	11.646	12.4206	13.3924	10.2229	13.5487	12.2113	12.1512	9.52676	12.7246	12.2556	13.3478	13.5908	14.2406	11.0724	12.0027	11.9013	11.4836
ZNF644	13.4927	12.3393	13.8488	12.6131	13.1561	12.7797	12.8145	11.6936	13.5179	13.4541	13.4615	13.1441	13.0138	13.3013	12.9764	12.7899	12.5584	13.2256
ZNF638	15.9814	15.9618	16.4001	16.371	17.0076	16.5315	16.7452	17.0533	16.4673	16.2262	16.4612	16.3824	16.1822	15.785	16.076	15.6622	15.5308	15.9107
ZNF629	14.1649	13.4813	13.868	13.7015	14.2667	14.4515	13.7376	12.938	13.5446	13.6542	12.3923	13.7947	13.0298	12.8426	12.5099	13.1499	12.5903	11.6887
ZNF622	16.8076	17.1781	17.493	17.3814	16.6327	16.76	16.2576	16.1041	15.9803	16.4015	15.8457	16.3747	16.0221	16.2487	16.2202	16.3271	16.0921	16.4597
ZNF618	13.7788	13.2823	12.9398	13.0441	13.1096	13.3709	11.8843	12.7417	12.6898	12.85	12.4606	12.5324	11.836	12.9221	12.9121	12.8625	12.6964	12.7397
ZNF609	13.5053	13.0006	13.5455	13.2248	14.0149	13.893	13.1596	12.9499	13.9137	13.5502	12.6884	14.1408	12.9709	12.9091	13.2365	12.675	12.8191	12.608
ZNF598	14.7356	14.9725	15.0291	15.0135	13.0595	12.9373	13.8269	13.8556	14.3417	14.5997	14.9275	14.6377	14.6101	13.936	13.7604	14.2919	14.4391	13.9364
ZNF593	15.7688	15.6391	15.9274	15.5517	14.9445	14.8598	14.9142	15.0337	15.4697	15.3907	13.7834	14.896	13.0765	15.1204	15.2064	14.7575	15.1122	15.0307
ZNF592	13.7262	13.0813	13.1006	12.7659	14.0004	13.2851	13.9125	14.117	13.9413	13.6525	14.1413	13.7458	13.7175	13.5295	13.8386	13.7072	14.3065	14.3508
ZNF587	12.0037	11.3043	12.3907	12.26	12.2341	12.9394	11.8109	10.6688	11.1354	12.0753	11.6187	11.6059	11.6815	11.9854	11.8628	12.0714	11.7323	11.7588
ZNF579	14.6427	13.7017	13.9998	14.2822	13.7686	13.7667	13.851	13.4626	14.1512	13.6164	13.6555	13.6636	13.8843	13.433	13.7018	13.1076	12.9338	12.8625
ZNF574	13.954	13.4379	13.2101	13.7653	13.1815	13.3487	12.5059	13.1247	13.3031	13.4154	12.6914	12.6701	12.852	13.0607	13.1151	12.8197	13.5714	12.4108
ZNF512	14.7309	14.6247	14.4967	14.4165	15.26	15.3569	14.5144	15.1984	11.8996	12.4957	11.7005	13.057	11.8485	13.4982	13.2369	13.5213	12.997	14.3853
ZNF511	12.3347	12.0874	12.4997	13.0727	12.5997	12.6571	12.5694	12.5447	13.5007	13.977	12.9871	12.7922	13.0159	12.4394	11.8957	12.3394	11.6384	11.9548
ZNF48	13.8559	12.6249	13.5307	12.8608	12.1103	13.0699	13.3547	12.3055	11.4037	14.3354	12.3836	12.4171	12.0322	12.8207	12.6728	12.9342	12.5906	12.1448
ZNF451	13.3407	13.2826	13.5095	13.4891	13.892	13.7907	13.129	13.3795	13.2158	13.1667	13.4504	12.8668	13.0823	13.6023	13.7964	13.6486	13.4871	13.5791
ZNF428	13.9244	13.1828	13.7686	13.8823	13.1417	13.1931	13.9508	13.677	10.7995	13.0007	12.1568	13.1622	13.1356	13.3864	13.2797	13.6206	12.902	13.4335
ZNF385A	13.2087	11.9516	12.8368	12.8195	12.4439	12.0561	12.4069	12.477	12.4799	12.8561	13.4761	12.5252	11.4353	12.4922	12.4749	12.5966	12.4536	12.1706
ZNF384	14.4784	14.7148	14.6567	14.0922	13.1083	13.034	13.4877	12.074	14.8812	15.1493	14.4682	14.587	14.3332	13.2475	13.0984	13.1875	12.9599	13.1577
ZNF346	13.8916	13.8629	14.2627	14.2326	13.7053	13.9593	13.6327	13.4585	13.1841	13.7922	13.2476	13.4949	13.7231	13.5257	12.9282	13.6916	13.5712	13.1631
ZNF330	13.6575	13.4686	13.6453	13.5225	11.5377	12.459	12.4915	12.8636	13.7531	13.7168	13.1234	13.5203	13.688	13.2363	12.7896	13.3198	12.4376	12.8626
ZNF326	16.5093	16.0376	17.0049	16.8722	16.9932	17.0814	17.4563	17.4977	17.0881	16.9427	17.4816	17.3011	17.1227	16.6261	16.7067	16.9835	17.062	16.7218
ZNF318	13.208	12.72	12.8578	13.1005	13.3471	13.4399	13.4119	13.0378	13.4777	13.4999	13.1512	13.1234	13.8197	13.1282	13.3612	12.9748	12.5469	12.8246
ZNF316	13.7428	13.4283	13.7633	13.4234	13.5035	13.9342	13.5227	13.0309	13.7237	13.5459	13.1449	13.1982	13.1402	13.4909	12.9983	13.2305	12.9849	13.0465
ZNF292	12.5196	12.284	12.6385	12.2309	12.7	13.1986	12.2361	12.7923	13.6949	14.227	13.0164	13.1363	13.1954	13.4359	13.4896	13.5888	13.2101	13.5476
ZNF281	13.1903	12.661	12.8512	12.7257	13.0017	12.5878	13.4927	14.1508	13.0611	13.0773	13.448	13.5035	13.0977	13.5536	13.5594	13.961	14.1432	13.6059
ZNF280C	13.6714	13.136	13.4241	12.8828	14.0948	13.9798	14.1447	13.3014	14.4321	14.2025	14.0589	14.0448	13.8319	13.4709	12.7947	13.2204	13.5515	13.6107
ZNF24	14.3651	13.8875	14.3699	14.2974	14.2704	14.2815	13.7776	14.2121	12.2688	13.2499	12.4037	12.6425	11.7157	13.6115	13.7095	13.6308	13.4933	13.3962
ZNF217	13.0488	13.5065	13.8678	13.4218	13.5155	13.3806	13.6443	12.3841	14.2167	13.8985	13.719	14.0818	13.7434	14.79	15.2846	14.9639	14.3991	14.729
ZNF207	17.9325	17.8023	17.5152	17.5851	17.6036	17.6805	17.4979	16.9647	17.81	17.6141	17.4726	17.3771	17.8114	17.7163	17.5385	17.6297	17.7258	17.581
ZNF185	13.5891	12.4486	12.1554	13.1125	14.0453	13.8996	11.2918	13.2088	12.5637	13.2389	12.9953	13.536	13.0726	17.2344	17.396	17.0123	17.0195	17.0118
ZNF148	14.2238	14.3047	14.1584	14.8169	14.7692	14.9996	14.9028	14.886	15.4164	15.1812	15.4385	15.4317	15.2727	14.7217	14.6196	14.5516	14.5303	14.8234
ZNF146	12.63	11.1421	13.6487	11.8929	14.3134	14.5179	13.6763	15.0401	11.5109	13.271	12.3068	12.394	12.0628	13.743	11.6222	14.3197	10.8035	11.9929
ZNF143	16.736	17.522	16.2685	16.245	17.0988	16.958	16.3286	12.5734	15.9982	17.3784	16.4534	15.9513	16.6606	16.7779	13.6864	16.1289	16.6402	16.1442
ZNF131	12.4988	12.7989	12.8862	12.026	11.3809	13.1464	11.7936	12.073	12.764	12.3476	10.7237	13.2806	12.1442	11.9424	12.0989	12.1756	11.789	12.1652
ZNF121	12.7772	12.013	12.7244	12.1479	12.2199	12.8202	12.3399	12.2377	11.9983	12.5256	11.9628	12.2098	12.1289	12.498	12.3402	12.6466	12.1286	12.2959
ZNF106	12.9922	11.5342	12.7671	12.1112	13.4606	13.9909	13.8533	13.567	11.3881	16.0571	16.8425	15.696	12.2182	15.8922	12.0768	16.4078	11.3284	16.0283
ZMYND8	14.5811	13.6933	14.3136	14.834	14.7915	15.7132	14.431	15.5437	15.6535	15.5208	15.3515	15.0138	15.1914	15.0972	14.6173	15.3588	14.4678	14.8418
ZMYND11	13.04	12.6549	12.8411	12.5261	13.6598	13.9568	13.6941	13.4223	13.8325	13.7589	13.391	13.8964	12.9076	13.8931	13.9396	14.0441	13.8902	14.0365
ZMYM4	14.0705	14.0494	14.0985	13.7485	11.0999	11.7812	12.2711	12.8275	13.2554	13.8108	13.8396	13.491	14.2555	14.1936	14.4138	13.8158	14.3433	14.1459
ZMYM3	14.9463	13.6755	13.6226	13.3847	15.7749	15.7808	14.0908	14.355	15.1392	14.8047	13.5807	14.0033	14.1006	15.0814	14.6072	14.0737	12.6442	13.3302
ZMYM2	14.9302	14.4948	14.2271	14.2267	13.6198	13.5638	13.4056	13.1636	14.6271	14.67	14.6932	14.335	14.463	13.8533	14.2173	13.6456	14.0282	13.7769
ZMYM1	13.1742	12.4501	12.9577	12.8168	13.3352	12.9357	12.5845	12.6919	14.0344	14.1084	12.5312	12.6956	12.8393	13.0965	13.9579	13.2263	13.671	13.004
ZMPSTE24	17.0631	17.239	17.6667	17.6173	18.7196	18.2386	18.9363	19.6269	18.1564	17.7266	18.612	18.3784	18.1681	17.9999	18.2375	18.2395	18.729	18.5567
ZMIZ2	12.8765	11.7351	12.8932	12.7176	10.3342	12.2061	11.7368	11.8191	11.787	12.204	11.7904	11.725	11.2614	13.1907	12.9429	13.1936	11.9888	12.3757
ZMIZ1	15.5365	16.0886	16.1541	13.6262	15.9164	13.5582	13.3266	14.3043	15.2726	14.7456	15.4257	14.9991	12.9036	12.4857	12.2711	13.1398	13.2197	13.2312
ZMAT3	12.6238	12.2005	13.1791	13.2485	14.2174	13.8438	13.2451	13.7773	12.4641	12.3184	11.6165	12.4306	12.5528	12.5728	12.3566	12.8809	12.1308	11.7885
ZMAT2	15.7107	15.9386	15.9613	15.8261	15.9904	15.7524	15.4081	15.2344	15.8348	15.4175	15.7083	15.878	15.5314	15.4026	15.7033	15.5882	15.8296	15.4903
ZKSCAN8	13.2811	13.8695	13.2607	12.1099	13.9786	14.2095	12.4009	12.658	11.4932	12.3478	12.3612	12.519	12.1834	14.0173	12.9384	12.7205	13.2008	13.5429
ZKSCAN1	13.7734	14.3418	13.6787	13.861	14.199	14.4101	13.4622	14.4384	13.8748	13.5478	13.0186	13.3324	13.6539	14.1529	14.3394	14.0986	12.6675	13.5118
ZIC2	14.7625	14.9134	14.9564	15.2497	13.3842	13.3807	13.1114	12.7075	14.7644	14.3846	13.8089	13.6371	13.5506	12.5687	12.7201	12.5322	12.6141	11.5071
ZHX2	13.9907	14.0574	14.0383	13.4565	14.1973	14.4092	14.0949	13.5926	15.2147	15.0776	15.5265	15.2167	15.4466	13.8533	14.3285	13.545	13.9492	14.1211
ZHX1	12.3711	11.7401	12.5215	12.3229	12.0931	12.6353	12.0275	13.3224	13.5846	13.1533	13.1003	12.5286	13.0337	12.4102	12.4989	12.6771	12.2004	12.1708
ZGPAT	13.7401	13.9359	14.0656	14.1381	13.1421	13.0345	14.2502	12.9788	12.2249	12.9511	13.9632	13.262	13.465	13.7453	13.5828	14.2585	14.973	14.6017
ZFYVE9	12.4247	10.4431	12.8474	11.6931	11.5481	11.7585	11.5916	11.7361	9.65639	11.5944	11.5697	11.5135	11.3506	12.4529	11.9723	11.8381	11.1196	11.8509
ZFYVE27	13.5272	13.0714	13.4602	13.5176	13.6706	14.059	13.857	13.1181	13.7717	13.8919	13.3869	13.3463	12.8366	13.3273	13.0782	13.0276	12.9556	13.7167
ZFYVE26	13.9679	14.5033	13.4071	13.6631	13.7741	13.551	12.7566	13.3736	13.9035	13.8582	13.1688	13.6664	13.8202	14.7499	14.8362	14.6425	14.7654	13.8801
ZFYVE21	14.1145	14.272	13.9311	13.6157	14.2319	14.2599	14.3577	13.7893	14.6714	14.4921	14.2514	14.3713	14.6116	14.0563	14.0967	14.5374	14.2053	14.946
ZFYVE19	14.3525	14.3623	14.1468	14.0804	9.94853	12.1991	14.2643	13.2563	14.8019	14.3471	14.7458	14.6636	14.8348	15.5535	16.0087	15.6604	15.7897	15.6239
ZFYVE16	13.8724	13.8354	14.3634	14.4096	13.0624	13.6006	13.7536	14.1953	14.4581	14.3316	14.6598	14.4123	14.5903	12.7574	11.3982	12.6278	11.792	12.7331
ZFYVE1	13.8799	13.6965	14.4314	14.3247	13.6493	13.6316	14.9234	14.8704	11.4061	12.6137	14.3295	14.1903	14.2804	14.42	14.4823	14.1881	15.2882	14.9924
ZFX	13.5525	13.2564	12.2898	11.5511	13.6107	13.7461	12.4296	12.5788	11.2509	13.6946	12.0607	12.2292	12.2863	13.3159	11.1193	11.7686	11.9402	12.3027
ZFTRAF1	13.7766	14.0003	13.6642	13.5867	14.2241	14.2705	13.8924	13.5909	14.8167	14.2793	15.1593	14.5539	14.7077	14.0157	14.3428	14.1592	14.6907	14.255
ZFR	16.1523	16.2768	15.9828	16.6582	16.6241	16.4245	16.8908	17.0848	16.5258	16.1567	16.8698	16.6672	16.517	16.3074	16.8821	17.0016	17.7559	17.0482
ZFPL1	15.7695	15.8209	15.5081	15.8228	16.2806	16.1571	16.3932	16.7211	15.9812	16.018	15.9334	16.2651	15.8161	16.5367	16.395	16.7999	16.4622	16.8619
ZFP91	14.279	14.0401	14.0476	13.6478	13.9869	14.543	14.8417	13.1279	13.4356	13.4467	13.1315	14.1001	13.3419	13.7818	13.4194	14.0074	14.587	13.8269
ZFP64	12.879	12.8294	12.9531	12.4377	13.4347	13.5564	12.7067	12.7821	12.2975	12.621	11.6379	12.6523	12.0463	12.867	12.5123	13.1245	11.8408	12.703
ZFP62	12.3951	11.5302	12.9156	12.3124	10.4906	12.6834	12.031	11.6627	11.273	12.5132	11.4817	12.0351	11.7674	12.1036	11.8723	12.1247	11.7191	12.2007
ZFP36L2	15.1216	14.4019	14.6892	14.4209	12.9265	12.9243	13.0445	13.067	13.1859	13.5511	13.839	13.5073	13.6639	12.8051	12.265	13.0818	12.5134	12.9933
ZFP36L1	13.8447	12.5511	13.0661	13.6211	13.2434	11.9919	13.546	14.25	13.5876	13.7964	14.1568	14.0026	13.6023	14.0043	16.4026	14.7513	14.3781	16.6841
ZFHX3	13.3832	13.2613	12.6079	13.3774	11.8587	12.2364	12.1512	12.0567	9.80777	11.5357	11.7964	12.1026	12.2185	12.0637	10.8127	12.6729	11.9701	12.093
ZFC3H1	12.8426	12.3652	13.1253	13.0627	12.8726	12.6452	12.6309	12.7755	13.5335	14.1036	13.5171	13.4255	13.6265	13.2526	13.1298	12.7761	12.5174	12.9334
ZFAND6	14.3115	14.4056	15.382	15.3099	13.3155	14.194	14.5525	13.407	14.6592	14.2458	15.4515	15.367	15.1267	14.6117	14.8696	14.8014	14.7508	14.4882
ZFAND5	13.2009	11.7342	13.1868	13.0042	13.2269	13.2858	14.3604	14.4563	13.2273	13.5254	13.6101	14.0548	14.455	13.1696	12.7879	13.3823	13.2513	12.8439
ZFAND3	12.5363	11.493	13.0896	12.8634	12.1533	12.1932	13.3762	12.3051	12.3873	12.1944	12.9551	13.0906	13.2011	12.724	12.5574	13.3758	12.8499	13.1541
ZFAND2B	12.4161	11.8675	12.5041	12.2332	11.4212	11.9675	12.7447	13.7915	11.9005	13.0904	12.5759	12.974	12.6731	12.4245	12.0251	12.9606	12.8197	12.3936
ZFAND1	13.4034	12.9367	13.1381	12.3764	13.3329	13.1699	11.9529	12.5594	12.8074	13.3404	12.4339	12.9418	12.7372	13.2728	12.8193	13.0719	12.4161	12.6896
ZER1	12.9809	12.8946	13.1799	13.0346	13.3584	13.5838	13.2227	12.9255	12.5145	12.8271	12.9153	12.4467	12.9469	13.4868	13.1721	13.1867	12.0415	12.4438
ZDHHC9	13.3923	14.0248	13.3249	13.6467	13.1467	11.9949	13.8187	14.1393	12.5617	14.335	13.559	12.7792	13.3063	12.9747	13.1711	12.8005	13.2849	11.9612
ZDHHC6	14.4718	14.4574	13.945	14.3445	14.1256	13.5989	14.995	14.9983	14.5679	13.8726	14.4289	14.0828	14.5667	14.1531	14.5838	14.3794	14.9401	14.8724
ZDHHC5	15.3737	15.5727	14.3662	15.2204	14.6312	14.8796	15.6579	16.2153	14.6264	14.8168	14.4277	15.3336	15.7292	14.6951	14.925	15.4902	14.3067	14.9443
ZDHHC3	15.0984	14.8215	14.9086	15.4636	12.4404	12.8614	13.4207	12.7389	15.4728	15.1441	15.6506	15.8062	15.9687	14.972	15.0554	14.8559	14.4026	15.3697
ZDHHC21	12.0175	11.4191	12.7043	12.4508	12.2347	13.2789	13.6606	14.2084	12.6715	11.9847	11.2375	13.1992	12.0416	13.0915	12.4472	13.3923	12.3078	12.9223
ZDHHC20	15.4065	15.4107	15.5538	15.0455	15.8055	15.2623	15.0135	15.0453	15.4738	15.8097	15.4624	14.9751	15.5331	14.9321	14.7658	14.9551	14.7484	14.7026
ZDHHC17	14.3679	14.0429	14.016	14.2706	13.9568	14.1963	14.3474	12.1642	9.88694	12.8235	12.518	12.8759	12.8572	13.5471	13.1681	12.4846	12.4686	12.8385
ZDHHC14	13.8652	11.8583	13.8823	11.6873	13.8056	13.1423	11.862	14.4646	13.5395	13.1674	12.8911	13.3621	13.0636	12.4414	11.6341	13.4201	12.5766	13.2778
ZDHHC13	13.8668	14.3263	14.3861	14.1552	15.2468	14.805	15.1537	16.1718	14.9018	14.4561	14.6492	14.6264	14.7997	15.057	14.9748	15.2345	15.6078	15.3318
ZCRB1	15.7094	15.5143	15.6407	15.4211	15.351	15.3115	12.0428	15.2362	14.5223	14.9443	15.1638	11.593	14.6087	15.3929	15.3292	15.5059	11.5623	12.0441
ZCCHC9	14.4207	14.8202	14.1411	14.4739	15.3152	14.9961	15.1982	15.6501	15.607	14.3999	14.8853	14.3247	14.8223	13.1318	13.0504	13.2136	12.1124	13.6946
ZCCHC8	16.2749	16.1483	15.3748	15.2298	15.566	15.3556	15.7715	15.8466	15.0994	15.6974	14.901	14.9867	14.7291	15.0933	15.1877	15.0342	14.7994	14.817
ZCCHC7	13.4877	13.269	13.323	12.3445	12.9978	12.4159	12.0433	12.4421	12.2263	12.0358	13.3875	12.3242	11.6861	11.7564	12.1176	12.0841	12.2311	12.1438
ZCCHC4	16.3654	14.6238	16.2613	13.11	13.4698	13.6198	17.0024	14.2596	12.6756	13.1948	16.2092	12.711	16.2904	12.9382	13.9749	16.4366	13.0679	12.8916
ZCCHC3	14.3552	14.0957	13.2685	13.3502	13.6276	13.7184	13.0521	14.0248	14.4803	14.2726	13.8899	13.9659	13.7154	12.219	13.0724	12.9544	12.9715	13.0443
ZCCHC2	12.6212	12.075	13.0384	12.8705	11.1112	11.6691	12.2243	11.8486	11.7762	12.0241	11.754	11.3551	11.8784	12.4572	12.0378	12.0534	11.9145	11.8327
ZCCHC17	13.3523	13.5753	13.8327	13.9251	13.3543	13.6378	13.092	14.0138	13.2903	13.5153	13.205	13.9595	13.1564	13.8675	13.6945	14.376	14.0722	14.4074
ZC3HC1	14.9298	15.0938	14.5618	14.5129	15.1401	14.9511	14.4081	14.6477	14.8122	14.5407	14.6731	14.4032	14.6408	14.6191	14.8453	14.814	14.8321	14.7656
ZC3HAV1L	15.302	15.1796	15.0754	14.8641	13.6011	14.0809	14.0804	13.9896	15.1254	15.1908	14.7488	14.5408	14.9642	14.5892	14.2338	14.542	13.8525	13.9893
ZC3HAV1	16.7139	16.8944	16.9543	17.0964	16.9349	16.7973	16.9842	17.1484	16.9445	16.6483	16.8085	16.9323	16.7581	16.5199	16.7103	16.6389	16.5767	16.5375
ZC3H8	13.4422	13.1878	13.7263	12.9333	13.2528	13.4923	11.6317	13.3349	13.5763	14.2341	12.81	13.734	12.8059	13.5473	13.8796	14.2432	13.3171	13.9607
ZC3H7B	14.1895	14.0416	14.3838	13.9861	13.7104	13.5415	13.714	13.4767	13.66	13.2866	13.5546	12.6669	13.6108	13.5914	13.2157	12.924	13.3673	12.952
ZC3H7A	14.0077	13.6417	14.148	14.2272	12.7061	12.6371	13.9338	14.2591	13.3879	13.7027	13.9579	13.5325	13.9549	13.2385	13.1338	13.3104	13.3868	13.4557
ZC3H4	14.9235	14.9304	14.8533	14.7454	15.4094	15.0198	14.8506	15.4388	14.8682	14.9267	14.327	14.7319	14.64	14.7696	14.5659	14.4086	14.6699	14.4931
ZC3H18	16.5337	16.2779	16.174	16.3686	17.2104	16.9379	16.638	16.4887	16.1511	17.0881	16.8355	16.0165	16.5623	17.0653	17.0109	17.0203	16.3069	15.9399
ZC3H15	16.3155	16.3591	16.5259	16.9816	15.1204	14.8977	14.8298	14.2756	17.0259	16.7385	17.0356	17.1513	17.1387	16.4015	16.3213	16.2427	16.6427	16.2705
ZC3H14	15.6976	15.7601	15.4275	15.4751	15.8757	16.0245	15.7528	16.1109	15.4171	15.5158	15.4033	15.5509	15.2929	15.427	15.398	15.7357	15.7621	15.8994
ZC3H13	14.3417	14.3255	14.8657	14.4748	14.7036	15.3301	15.1055	14.0779	15.5285	15.7585	15.156	15.4151	15.0428	15.1474	14.8841	15.1945	14.2118	14.8033
ZC3H12A	13.0396	11.9938	12.7857	12.0718	11.619	11.2253	11.7121	11.9176	11.0737	11.6107	12.3761	13.6109	12.3106	12.1147	11.9951	12.016	11.9559	12.0025
ZC3H11A	15.3232	15.3492	15.3098	16.0747	16.5096	16.58	16.0953	16.2489	16.2217	15.7113	16.2554	15.6189	16.6209	15.5332	16.5122	15.7731	16.6969	15.6657
ZC2HC1A	14.8029	12.0383	12.3588	12.3266	13.0236	13.2766	14.624	13.639	13.282	13.3887	13.5866	13.2338	13.5894	13.7044	14.3125	14.8005	14.8687	12.8016
ZBTB9	13.5418	12.7455	13.9722	13.0463	14.4672	14.9025	13.5838	13.8487	12.9123	13.2225	12.4374	14.2135	12.9066	13.2302	13.1845	13.7214	12.5109	14.0712
ZBTB8OS	14.0212	13.8306	14.3594	14.5083	13.5178	13.2907	14.4225	13.0394	14.7457	13.9498	15.6383	14.458	14.9462	14.7681	14.6416	15.1814	15.6746	15.2779
ZBTB7B	14.4854	14.6574	15.0822	14.9939	13.851	14.0215	14.0187	13.9279	14.822	14.4281	14.8449	14.885	15.0134	13.4617	13.4566	13.2793	13.2071	13.6651
ZBTB7A	14.6531	14.1241	14.8822	14.1681	14.1171	14.3093	14.2568	14.2546	14.3138	14.4885	14.2003	14.4212	14.3241	14.386	14.0054	14.0805	13.6833	14.0691
ZBTB4	12.4437	11.553	12.1281	11.8934	11.7575	12.8953	12.2066	12.0948	11.4341	11.5802	11.8471	12.0251	11.9667	13.0051	12.8667	13.0707	12.3594	12.9345
ZBTB38	12.3686	11.1573	12.155	11.5381	11.7607	12.8361	13.1944	13.3863	14.3978	14.1082	14.3109	14.4088	14.5418	13.0822	12.715	12.9106	13.3862	13.1991
ZBTB33	12.7783	12.0704	12.9794	12.6831	12.108	12.3185	12.284	12.2578	11.4525	12.9569	12.1693	12.5462	12.2463	12.4824	11.818	12.8858	12.0913	12.3594
ZBTB21	13.4067	12.422	12.2721	11.9703	11.9516	13.1648	13.4021	12.6772	11.6185	12.474	12.0312	11.9904	12.579	13.3945	13.0709	13.4356	12.153	12.3554
ZBTB20	12.4039	12.2199	12.5522	12.6733	11.465	12.6075	11.4873	12.2389	12.5744	12.6777	11.1359	12.6856	12.2167	13.1733	12.0369	11.9024	12.202	12.2975
ZBTB14	12.9463	11.5543	12.5298	12.6249	12.8278	13.0522	12.421	12.4239	11.7531	12.7054	11.768	12.2775	12.1717	12.9558	11.8529	12.5456	12.1029	12.4266
ZBTB11	13.5115	13.31	13.201	13.5125	13.6178	13.3411	13.3443	13.3327	13.7232	13.6369	13.743	14.046	13.5783	13.3883	13.3167	13.4043	12.9043	13.2473
ZBTB1	13.9728	12.0811	13.4387	13.0368	13.7453	13.4183	13.3644	12.5005	13.0275	13.3349	12.58	13.1552	13.3018	13.6694	13.6805	13.2257	13.2372	13.6429
YY1AP1	12.6461	12.5116	12.8017	11.6436	11.5824	12.1644	11.8526	12.0017	11.9109	13.0526	12.6284	11.964	12.0028	12.2947	12.5474	12.2423	12.0131	11.6306
YY1	15.1943	15.5695	15.2056	15.023	15.6705	15.8151	14.7504	15.1854	15.059	15.3748	14.5283	14.686	15.0791	15.5948	15.4187	15.3992	14.7363	14.8383
YWHAZ	21.7349	22.0401	21.767	21.7498	22.4591	22.2097	22.2731	21.5294	22.1857	22.1482	22.3743	22.2841	22.3294	22.2287	22.3027	21.9817	22.135	21.9689
YWHAQ	19.6348	19.4833	19.5533	19.5508	20.3432	20.274	19.903	19.1644	20.0557	20.0201	20.2227	19.7777	19.9822	20.337	20.0824	20.039	20.1988	19.5762
YWHAH	19.029	19.0452	18.8809	18.9622	19.0313	19.2972	18.9946	18.4049	19.1389	18.8479	19.1354	19.2244	19.0022	18.7322	18.9397	18.9695	19.0056	18.8608
YWHAG	20.1297	20.4684	20.4959	20.6242	19.8803	19.8535	19.6763	19.2442	20.4871	20.5145	20.8752	20.8711	20.8819	19.9197	20.3434	20.1468	20.3714	20.0181
YWHAE	20.8014	20.8596	20.3896	20.7175	20.8845	20.8871	20.4169	19.8144	20.6297	20.4592	20.6996	20.4894	20.5588	20.8815	20.9104	20.9242	21.0469	20.771
YWHAB	19.7817	20.007	19.6745	19.6933	20.5306	20.5314	19.958	19.3657	20.4385	20.4195	20.72	20.5694	20.4953	20.4793	20.6425	20.7699	20.8439	20.2733
YTHDF3	15.7391	15.6619	15.9145	15.8143	15.2037	15.3127	15.9711	16.12	15.0316	15.4884	15.772	15.9916	15.6358	15.39	15.1787	15.4285	15.4302	15.7602
YTHDF2	16.2368	15.8796	16.4176	16.454	15.2272	15.2622	16.0719	16.1137	16.1042	16.3441	16.1468	16.2777	16.0031	15.7028	15.7862	15.8724	16.0682	15.9624
YTHDF1	14.9159	14.9227	14.8144	14.6961	14.7614	14.6292	15.1624	14.7504	14.9522	14.8365	14.9831	15.2316	15.0323	15.4942	15.182	15.7798	15.1402	15.7117
YTHDC2	16.08	16.417	16.3287	15.6581	13.4355	13.7426	14.97	15.6231	15.7485	14.8126	14.132	15.0071	14.1631	13.0429	11.7542	12.8262	13.2196	12.4661
YTHDC1	15.8912	16.2194	15.9556	15.8615	15.6881	16.0012	16.0093	15.9131	15.6589	15.6498	15.452	15.7943	15.4244	15.6701	15.5468	15.48	15.2119	15.5961
YRDC	14.4037	14.4447	14.948	14.4261	14.6333	14.023	14.9054	14.9579	14.7997	14.2765	15.293	14.8863	15.3205	14.5942	14.0731	15.0012	15.6718	15.4422
YPEL5	13.5031	13.4481	13.8724	14.1961	13.9754	14.5284	14.473	14.1943	12.9926	13.3786	13.5938	13.2449	13.4459	14.7649	14.4501	14.561	14.4312	14.0432
YOD1	13.7402	11.853	13.1249	13.7255	12.9801	13.0515	13.0061	13.0772	13.5228	13.6176	13.8488	13.9786	13.8064	13.0758	12.0871	13.3609	13.3898	12.9895
YME1L1	16.4422	16.2663	16.8025	16.9825	16.2181	16.2368	16.8865	16.6941	16.2072	16.1075	16.5354	17.0251	16.6804	16.2309	16.6013	16.7449	16.5912	17.0155
YLPM1	15.4878	14.8718	15.1739	15.3034	15.9831	16.0883	16.0913	16.0019	15.3513	15.4691	15.1534	15.4217	15.1907	15.1995	14.9729	15.2571	14.9969	15.0894
YKT6	17.4693	17.5442	18.6101	17.7463	16.8644	16.8016	17.0127	16.5611	17.3224	17.2807	17.6509	17.3032	17.4691	18.2519	17.8301	18.5088	17.9912	17.7586
YJU2B	12.1568	12.3326	12.6445	13.4022	13.3129	11.9837	13.8374	12.5257	12.1175	12.5045	13.1983	12.9732	12.7305	13.1589	13.2556	13.4744	13.3803	12.3366
YJU2	15.141	14.9985	15.1071	15.2295	14.3782	15.0673	14.1819	12.9719	14.5207	14.2701	13.702	14.3634	14.3048	14.8209	15.3869	15.2279	15.5788	15.2889
YIPF6	15.1428	15.6745	15.6043	15.4629	16.1515	16.1758	16.4142	17.149	15.5115	15.6755	16.1447	16.0992	15.99	16.6624	16.4957	16.6004	16.63	16.9556
YIPF5	14.7495	14.7162	15.319	14.942	15.5327	15.3394	16.0064	15.9098	14.6509	14.1552	14.3539	14.8178	14.44	14.4849	14.2264	14.5614	14.2975	14.6673
YIPF4	16.0974	16.2012	16.0903	16.1777	16.7037	16.418	17.2062	17.7445	16.6011	16.3874	16.6513	16.5932	16.326	16.1599	16.3656	16.5505	16.97	17.1653
YIPF3	15.8545	16.0671	15.691	15.7797	16.3337	15.8664	17.3003	17.3944	16.4778	16.1186	16.2718	16.149	16.3276	15.9535	16.2451	16.2516	16.8049	16.4571
YIPF1	12.2751	12.2977	12.896	13.817	13.6159	14.3476	14.5608	16.2058	13.0741	13.0319	13.0244	13.7716	11.8228	14.9319	14.2336	13.8101	14.1407	14.9863
YIF1B	14.0832	14.086	14.8104	14.3967	14.8015	14.3882	15.5184	16.1362	12.9952	13.0566	13.4466	13.1104	11.9497	13.4571	13.1075	13.8304	13.8539	14.053
YIF1A	14.0033	13.9955	13.8059	13.3747	14.3389	14.4167	15.6926	17.4661	12.8722	14.1099	13.8329	13.8286	13.7683	13.9725	13.8412	13.6658	14.4396	14.7861
YES1	15.906	15.6677	15.9491	15.5653	14.2008	14.3981	15.3601	15.9541	14.9146	15.1277	15.5247	15.216	15.2703	14.1565	14.1251	13.9091	14.1208	13.9544
YEATS4	14.3362	14.6	14.0449	14.489	14.7067	14.6846	14.8626	15.1325	14.6739	14.3772	14.2169	14.4944	14.3938	14.7192	14.5829	14.8638	15.0878	14.7633
YEATS2	13.2728	13.0308	12.9503	13.0416	13.7432	13.6329	12.582	12.675	13.3411	13.2885	12.7455	12.6335	12.4656	13.0996	13.0908	13.0126	12.9775	12.7213
YDJC	13.3933	13.3536	12.7595	12.9896	13.2543	13.3214	12.8424	12.8948	12.295	12.9334	12.4335	12.6578	12.9437	12.521	12.116	12.5841	12.484	12.2707
YBX3	18.127	17.8257	17.8278	17.6782	19.1903	19.1765	19.0025	19.547	17.4738	17.5555	16.789	17.2766	17.108	16.9039	16.8712	16.5579	16.4245	16.4656
YBX2	13.1805	12.2212	12.8128	12.5198	14.6148	14.6527	13.5549	13.9527	14.9316	15.0688	14.1383	13.9935	14.0906	13.5204	13.522	12.8326	12.8892	12.8935
YBX1	19.7701	19.4329	19.7575	19.6928	18.8835	18.977	19.0366	19.5112	18.8783	19.4561	19.0085	19.5688	18.9577	19.5557	19.6157	19.541	19.5742	19.7367
YBEY	14.0749	14.1998	14.3108	14.5337	14.0789	14.2864	13.6208	13.6209	14.3883	14.0104	14.4123	14.6227	14.102	14.0576	14.3432	14.4199	13.9234	13.9423
YARS2	17.0588	17.4253	17.4959	17.4007	17.7021	17.4442	17.4357	18.4661	16.5136	16.6569	16.7235	16.952	16.8369	14.4581	14.66	15.0737	14.6641	15.1725
YARS1	18.612	18.9035	18.1748	18.458	18.972	18.7726	18.3224	18.6361	18.9613	18.7891	18.5042	18.053	18.3391	18.2588	18.421	17.8692	18.081	17.7525
YAP1	16.0655	15.4678	15.8386	15.6125	15.4114	15.4106	15.4904	13.8499	16.0168	16.3304	16.1243	15.8217	16.1003	17.2154	17.2888	17.051	16.8903	16.4245
YAE1	12.6474	12.2813	13.1479	12.4842	12.316	11.9909	12.4337	12.4718	12.3367	12.6481	12.546	12.7389	12.635	12.9906	11.8088	12.7513	12.5803	12.7805
XYLB	15.7006	16.6089	15.6878	16.3814	17.0981	16.5962	15.72	13.967	13.2021	15.2609	12.7254	13.0699	13.2015	15.9136	16.3172	16.1509	16.1824	16.0983
XXYLT1	13.6588	13.6019	14.1768	14.1248	13.798	14.1408	14.4786	13.882	14.2849	13.8302	14.1402	13.9451	13.967	13.1761	12.6264	13.4579	13.3028	13.1298
XRN2	16.695	16.8552	16.7578	16.9778	17.0292	16.3771	16.8328	16.9035	17.271	16.7516	17.1931	17.0233	17.0005	16.5128	16.8525	16.5084	16.8972	16.4158
XRN1	16.1699	16.0662	15.9559	15.581	15.9026	15.9612	15.9019	14.0383	15.9085	15.4287	15.5657	15.5483	14.8383	16.1994	16.5234	15.4327	15.3795	15.3664
XRCC6	20.2134	20.6987	20.3999	20.4359	20.5139	20.3799	19.935	20.2868	20.0098	19.7928	19.917	19.628	19.9511	19.7951	20.0846	19.8538	20.1298	19.8152
XRCC5	20.2368	20.1659	20.1974	20.1374	20.6707	20.1846	20.2506	20.2797	20.2294	19.6667	20.3663	19.4672	19.7397	19.5296	19.7802	19.7858	20.2517	20.0098
XRCC4	13.6407	13.8604	14.1594	13.9453	14.4312	14.5248	14.631	13.8834	15.5668	15.39	15.713	15.5029	15.7703	13.5104	12.5549	12.6434	12.8109	13.0022
XRCC3	12.483	11.8177	12.3123	11.6993	12.5194	12.5402	12.7923	12.5901	12.1392	11.957	12.1398	11.8029	11.7908	12.9254	12.623	13.4247	13.3825	12.7653
XRCC1	15.132	15.2059	14.7364	14.9986	17.0112	16.4144	16.7901	16.4561	15.8657	15.2786	15.9453	15.2054	15.4091	15.7553	16.1036	16.0382	16.5961	16.222
XPR1	14.2952	13.9206	14.9405	15.4883	11.7403	14.1973	15.6922	12.7759	9.43389	14.1261	14.0077	11.5222	13.779	12.2499	13.5354	12.3919	13.1252	12.7276
XPOT	15.4309	15.1834	15.0825	14.9195	15.8148	15.8531	15.2091	15.2623	16.2943	16.447	15.5897	15.3823	15.4439	15.7194	15.7912	15.866	15.7117	15.4879
XPO7	17.9044	18.078	17.7952	18.0019	18.9671	18.6549	18.0267	17.4344	17.425	17.1287	16.9688	17.0431	17.001	17.5348	17.384	17.4506	17.458	17.3793
XPO6	13.9881	13.2609	14.5153	14.4463	13.0249	14.2396	13.767	12.5011	13.9866	14.0193	14.2985	14.2164	14.1161	13.3771	13.5291	13.1196	13.5594	13.4479
XPO5	16.3952	16.1662	16.2737	16.2844	16.1102	16.0203	16.1049	15.2256	16.2874	16.5226	15.8983	15.8973	16.0166	16.3281	16.2161	16.2781	16.343	15.8617
XPO4	16.662	16.1885	15.9948	15.9084	15.9073	15.9857	15.5907	14.9039	15.8007	16.0833	15.3282	15.3044	15.4708	15.2172	15.2608	15.2508	15.4119	14.81
XPO1	17.6527	17.9684	17.6803	17.699	17.9671	17.8325	18.1949	17.7073	17.8663	17.7007	18.0455	17.9121	17.9485	18.3899	18.5535	18.3305	18.7033	18.8428
XPNPEP3	15.742	16.0951	15.7092	15.6825	16.3844	16.3494	16.4907	16.268	14.7774	14.7805	15.3398	15.3355	15.1742	13.9856	14.0235	13.9788	14.3472	14.1729
XPNPEP1	17.1395	17.4088	17.5417	17.4634	17.4284	16.768	16.7459	16.2186	17.2293	17.5613	17.6368	17.4138	17.5015	16.3566	16.3134	16.2721	16.3698	15.8987
XPC	17.3104	15.3056	16.6062	14.9073	18.1643	18.0143	15.8327	15.4461	15.5251	14.8303	15.0225	13.7407	13.8709	14.0546	14.3706	13.5423	13.9388	13.5908
XPA	13.9749	13.5874	13.7644	12.2265	13.8137	14.5997	11.6767	13.661	14.094	13.5854	13.3309	13.4552	13.704	14.0465	13.9193	14.438	13.8626	13.9557
XIAP	14.6799	14.1647	14.3997	14.3086	12.4834	12.8737	13.3506	13.6713	14.3565	14.4209	14.7599	15.2153	14.4131	15.2262	15.2748	15.3174	14.8635	14.7663
XAB2	17.3944	17.0074	17.26	17.1292	17.4102	17.1232	17.4044	15.6594	16.8642	16.8503	16.7888	16.7144	16.2271	16.5269	16.539	16.0773	17.0398	15.4062
WWP2	13.3869	13.3343	13.7778	13.8136	13.1083	12.244	12.9766	13.9226	13.4682	13.8276	13.3026	13.3077	13.7749	13.035	12.674	12.8384	12.6574	12.6979
WWP1	13.1247	13.0405	13.617	13.3431	10.4013	13.0193	13.8165	12.7643	13.6418	13.3742	13.526	13.1979	13.6697	12.8641	12.3244	12.8179	12.9066	13.0315
WWOX	13.3968	13.5179	13.2944	13.4068	15.0741	15.09	15.1604	14.9565	13.3313	13.1293	12.7909	12.619	12.0165	12.1048	12.5994	12.1554	11.8483	12.6576
WWC1	12.9016	12.6603	12.0948	14.1362	12.4973	14.041	13.2543	12.8779	13.6232	12.9424	12.758	12.7632	13.3287	15.0876	13.461	12.7116	13.0444	12.8958
WTAP	15.1145	15.0383	14.9292	14.8956	15.2837	15.2981	15.181	15.0591	15.8491	15.69	15.3804	15.502	15.7007	15.2583	15.3724	15.2254	15.3061	15.3304
WRNIP1	15.4824	15.7273	15.3498	15.4988	15.978	15.8633	15.7463	15.4876	16.0887	15.5578	15.7902	15.6123	15.7327	15.6823	15.8551	15.5901	15.6204	15.7517
WRN	14.1132	13.9487	12.4897	13.6516	13.755	14.372	11.2197	12.7271	13.089	13.8363	12.5373	12.5249	11.447	13.1028	12.5988	13.1068	12.2174	11.9098
WRAP73	14.0286	14.2933	12.7271	14.0433	14.8466	11.3011	11.9888	14.1965	10.7339	11.7517	15.4368	15.2653	14.9329	15.6634	15.7593	15.8791	11.7826	15.7993
WRAP53	13.0355	12.6348	13.4136	12.9922	13.0008	13.0579	13.4226	13.3665	12.4043	12.9543	13.3793	13.0651	12.9974	13.4292	13.1998	13.8481	14.0519	13.4355
WNK2	12.9249	11.806	13.2516	12.9826	14.1943	13.9006	13.1628	13.0229	12.6234	12.9822	12.2311	11.9623	12.7817	13.4959	13.2328	13.0359	12.4678	12.8154
WNK1	15.5975	15.2238	15.6498	15.9406	15.864	15.8112	16.1911	15.411	15.102	15.7752	15.5062	14.9636	15.2675	11.8608	13.9472	14.5199	14.4914	14.6515
WLS	13.0789	12.0845	12.5343	12.02	15.6242	15.1822	15.2397	15.2465	16.5073	16.1762	15.8418	16.3601	16.3353	15.4019	15.3285	15.3572	15.5713	15.9502
WIZ	14.5899	14.0462	14.6706	14.4806	14.7769	14.4319	14.2276	15.7208	14.8234	15.21	14.8636	15.0421	15.1972	14.4295	14.1145	14.4449	14.7011	14.8204
WIPI2	16.2886	16.5708	16.0969	16.0528	15.1801	14.9746	15.271	14.7836	15.3043	15.2909	15.6426	15.2694	15.3019	15.7713	15.9589	15.6423	15.881	15.4825
WIPI1	12.8551	12.695	12.4951	13.1638	12.2959	12.391	11.4522	12.2693	10.5363	12.058	12.5218	12.3865	12.4031	13.4679	14.2604	13.6313	13.4761	13.0426
WIPF2	15.147	15.1618	15.1707	14.9214	14.0469	13.9249	14.6994	14.1001	14.7968	14.4031	15.3007	14.5614	14.7782	15.5315	15.4849	15.6851	15.9578	15.4648
WFS1	14.5861	14.2092	14.5573	14.082	16.4524	16.5065	16.1253	16.5925	15.7991	15.5227	15.7507	15.4911	15.5997	15.58	15.8504	15.4784	16.0028	15.9501
WDTC1	12.2767	11.3633	12.3233	12.1359	13.3976	13.7696	13.0066	13.2514	11.7097	12.7889	12.5242	12.5492	12.886	13.4454	13.1527	13.0082	13.2536	12.8807
WDSUB1	12.7472	12.3406	13.0077	12.1577	13.0834	12.8877	12.7305	12.6437	12.5621	12.9599	12.8544	12.1143	12.0007	12.5606	12.7301	12.5444	12.2931	12.3284
WDR91	13.0752	12.9844	12.7854	12.3693	13.6385	13.7736	13.2128	12.641	12.8974	13.0921	12.1413	12.4163	12.5252	13.3415	13.2871	13.0804	13.5967	13.2374
WDR89	14.1195	14.1808	14.3165	13.5899	14.6546	14.4841	13.924	13.8766	14.579	14.6721	13.6772	13.9667	13.8545	14.3239	14.1013	14.3464	14.3356	14.3594
WDR83	12.6073	12.4033	13.0619	12.8021	12.7629	12.677	13.103	12.8757	12.9274	12.968	12.4437	12.3532	12.3291	12.7463	12.9591	14.0427	13.322	13.6982
WDR82	16.0406	16.3557	16.1303	16.0646	16.5882	16.2764	16.5117	16.5974	16.4545	16.2872	16.4373	16.3842	16.3323	16.1807	16.3519	16.3977	16.447	16.5273
WDR81	13.1036	13.2225	12.984	13.3845	13.5747	13.1517	12.5521	12.7023	12.4096	13.2839	12.9637	12.9474	12.8821	13.7261	13.368	13.1569	12.4591	12.7755
WDR77	17.3439	17.2598	17.748	17.8703	17.8	17.8446	17.8788	16.9841	17.8446	17.3793	18.0143	17.7861	18.0751	17.2512	17.5432	17.6409	17.945	17.6174
WDR76	12.6254	12.0353	12.7427	12.587	12.0086	12.9831	13.3062	13.1391	14.2318	14.0116	12.6824	13.4116	13.3836	14.905	14.6874	15.1513	14.4842	14.5697
WDR75	16.0362	16.0995	16.3035	15.7943	15.404	15.5686	15.948	15.9482	15.9998	15.7338	15.8017	15.9825	15.4886	15.7292	15.2285	15.9888	15.4952	15.9731
WDR74	16.119	16.0748	15.6347	16.0258	15.8291	15.6318	15.4803	16.0837	16.5125	16.3869	15.9934	16.3616	15.8664	15.67	15.7902	15.9166	15.9422	15.9731
WDR73	15.5496	16.4984	13.3748	12.2598	11.7468	12.7013	12.2389	13.2225	16.6974	13.5999	12.5157	13.4403	14.9263	12.1641	12.5709	15.7996	11.0002	14.8679
WDR70	15.34	15.4684	15.3541	15.3095	15.8266	15.6929	15.3362	14.9246	14.9402	14.9438	15.0123	14.9028	14.6611	15.3251	15.5227	15.334	15.2593	15.099
WDR7	14.1816	14.4703	14.2711	14.6113	15.0093	15.195	14.4965	14.9061	11.6879	11.995	12.0567	13.6015	12.9485	13.2157	13.4471	14.0803	14.4647	13.9466
WDR62	12.201	12.6157	12.8969	12.4701	12.7449	12.8226	12.1975	12.8697	12.3575	12.7758	13.4984	12.8741	12.8069	14.0647	14.1379	13.9591	14.6191	13.6718
WDR6	14.829	14.252	14.4974	14.2895	13.8545	13.9966	14.6973	14.7797	13.2233	14.0731	14.3264	14.1536	14.3485	14.2359	14.2463	14.4614	14.6465	14.2251
WDR59	14.6717	15.0823	14.7605	14.6642	13.1325	14.5552	13.681	13.2738	13.8268	14.1757	14.5201	14.7448	14.3265	14.1059	13.5142	13.9921	14.13	13.1947
WDR55	15.3765	14.9542	16.0481	15.8493	14.4218	15.0045	15.159	14.8952	14.8367	15.3478	15.3993	15.7813	15.3145	15.5435	15.0039	15.8603	15.1964	15.9628
WDR54	12.3724	10.4804	12.3467	12.3072	14.6697	13.8715	14.0333	11.8149	9.66286	11.7792	10.9728	11.9057	11.5995	13.5349	14.577	13.991	12.9746	12.6525
WDR5	16.8798	16.8216	16.6944	16.8913	16.6529	17.3075	16.3427	16.7291	16.8093	16.9963	16.3489	16.5964	16.3314	17.02	16.1301	16.8441	16.556	16.6146
WDR48	14.9789	14.813	14.7641	15.2146	14.9064	14.9621	15.1261	15.4943	14.0968	14.1626	14.6905	14.1848	14.277	15.7007	15.6283	15.7179	15.9544	15.7027
WDR47	13.179	12.2992	12.6206	12.4137	12.7808	12.9682	14.2069	13.2266	11.3905	12.5554	12.163	11.9932	11.9406	12.544	11.8329	13.1826	13.2592	13.4108
WDR46	16.2512	16.1887	16.2314	16.092	15.5964	15.7781	15.3653	15.8144	15.9532	15.9723	15.6105	15.7717	15.5453	15.6861	15.6576	15.4499	15.3676	15.989
WDR45B	15.578	15.7549	15.5066	15.7071	15.2226	15.0282	15.4404	15.5845	15.7377	15.4686	14.8616	15.4624	15.3683	15.5698	15.8008	15.4476	15.5283	15.3905
WDR45	14.2318	13.9189	13.8689	13.8691	14.2512	14.4652	14.8988	14.4285	14.0339	13.4827	13.9222	14.3011	13.9227	14.4655	14.0691	14.3087	14.5032	14.2722
WDR44	17.0321	15.2946	17.3331	17.3178	16.4778	17.4903	15.6525	16.9151	14.4979	16.6271	15.6389	18.1947	17.1032	15.7889	15.6524	15.882	16.5821	17.0398
WDR43	17.6979	17.3677	17.6454	17.5596	17.0732	17.2295	17.1002	17.6965	17.0335	17.5395	16.9757	17.6644	17.1786	16.8109	17.127	17.2531	17.112	17.4379
WDR41	13.7452	13.3338	14.8161	13.9543	13.7102	13.8711	14.6739	14.6115	13.6618	13.424	13.2167	13.8248	13.6338	12.8313	12.956	14.2259	13.5883	13.7278
WDR4	16.2133	15.8928	15.5749	15.4679	15.7688	15.9302	15.8854	14.2649	16.4135	16.2498	16.2774	16.4423	16.1421	16.2914	16.3631	16.2854	16.5141	16.3828
WDR37	15.2508	14.6586	14.1633	14.3127	13.3214	13.3903	12.9383	13.3973	13.8953	14.1517	13.9904	13.5248	13.7099	14.6752	14.4031	14.4364	14.6565	13.9101
WDR36	16.9003	16.9085	16.4819	16.3068	16.8843	16.8013	16.6429	17.0214	16.5525	16.3025	16.3159	16.339	16.2115	15.6988	16.0087	15.74	15.8216	15.8337
WDR33	16.0993	15.4016	15.6701	15.5367	16.1121	15.7346	14.6447	14.9929	16.4791	16.7298	14.8358	14.8881	14.9692	15.7009	14.9122	15.7497	16.2161	14.7222
WDR3	16.8322	17.0596	16.6007	16.7667	17.2311	16.4216	16.9836	17.1185	17.1284	16.5486	17.0078	16.4406	16.4089	15.8252	16.0817	15.903	16.5238	16.4394
WDR26	14.5803	14.7884	15.434	15.2244	15.3511	16.4136	16.4469	17.1383	14.7416	14.8385	16.6392	14.9799	14.9325	15.682	15.8292	17.2338	15.7571	16.0118
WDR25	14.2308	13.655	14.1203	14.4446	12.4936	12.6806	12.3044	12.4058	11.467	12.2463	11.8549	11.364	11.733	12.685	12.5069	12.8139	11.773	12.0133
WDR24	13.2136	13.0908	13.4845	12.7764	12.8715	13.3471	12.4981	12.7939	12.6441	13.4572	12.4869	12.4179	13.2119	13.1676	13.5685	13.5811	13.4436	13.4159
WDR20	15.3391	15.0168	15.3017	13.47	15.1176	14.8784	16.0982	15.8461	12.5178	13.1047	14.9767	13.2724	12.6585	13.463	14.3088	15.0328	15.2003	14.768
WDR18	16.7164	17.0271	16.5915	16.7476	17.175	16.6921	16.9821	17.7471	17.0716	16.426	16.8411	16.4358	16.3822	15.9766	16.2043	16.0438	16.3026	16.6862
WDR13	15.0662	15.2971	14.9457	14.9695	14.1656	14.0444	13.8796	13.6839	14.129	14.2701	13.8036	14.0137	13.935	14.916	15.0969	15.0196	14.9408	14.8501
WDR12	16.5061	16.6802	16.5989	16.832	16.9643	16.9496	16.8253	17.0582	17.0469	16.5436	16.5148	16.7041	16.5924	15.892	16.0057	16.2344	16.3683	16.4078
WDR11	15.6194	15.4537	15.226	15.3631	16.8363	16.2398	16.4483	16.0696	16.0306	15.6276	15.6639	15.485	15.828	16.361	16.0023	15.6803	15.8931	15.4617
WDR1	19.7032	20.0715	20.0052	20.0826	19.8948	19.8687	19.9706	18.9585	19.3514	19.0119	19.6271	19.5394	19.5819	19.7169	19.765	19.5277	19.7867	19.5318
WDHD1	14.5674	14.3617	13.9313	13.8573	14.7566	14.5828	14.2414	13.3338	15.0776	15.1565	14.5881	14.378	14.4479	14.9759	15.2275	15.3264	15.1389	15.0905
WDFY3	13.3872	15.3463	12.7172	12.824	12.9926	12.9767	15.4906	13.5754	11.7388	12.45	11.7134	12.3341	11.4199	13.0615	12.6011	13.331	11.9203	12.0831
WDFY1	15.3516	15.8088	15.4771	15.5711	15.786	15.4052	15.8654	15.748	16.7102	16.5202	15.9796	16.1485	16.033	15.8137	15.9536	15.6443	15.7511	15.7443
WDCP	12.1416	10.58	13.5919	12.7226	13.0795	13.0682	13.6423	13.0127	12.619	12.681	12.9625	12.4623	11.6937	12.4003	12.0543	12.6812	10.8431	12.6561
WBP4	15.1281	15.1637	14.9361	14.945	15.2399	15.2979	15.265	15.0558	15.5104	14.9883	15.5168	14.8889	15.2652	14.556	14.4851	15.0724	15.2533	15.1302
WBP2	16.6796	16.8076	16.4745	16.5406	14.9074	15.0279	15.3807	14.3995	14.8658	14.904	13.9728	13.6892	13.927	16.9008	16.5983	16.7556	16.6273	16.4121
WBP11	16.4176	16.3601	16.3537	15.9407	16.392	16.3299	15.8378	16.1413	15.9109	16.2623	15.6802	15.9531	15.5853	15.3251	15.278	15.482	15.3165	15.1822
WASL	20.5904	20.8894	16.1637	16.2462	14.8935	14.8736	15.1627	15.3738	15.1026	14.8352	15.4695	15.314	15.4759	16.3745	16.4764	16.4463	20.3817	16.3103
WASHC5	16.2357	16.3625	16.1075	16.0531	15.7114	15.443	16.1132	15.5465	16.3557	16.4993	16.5027	16.0897	16.3952	16.3741	16.1613	15.7512	15.9096	15.9221
WASHC4	15.0872	15.6954	15.7028	15.5209	15.0918	15.6577	14.7408	15.7019	15.3549	15.9563	15.4484	15.9628	15.8076	15.9173	15.1045	16.1207	15.1412	15.8943
WASHC3	14.4899	14.2478	14.0608	14.3807	14.096	14.0227	14.731	13.1991	14.4858	14.3456	15.0601	14.8296	14.6511	14.5138	14.6124	14.6911	14.3527	14.2518
WASHC2C	13.2552	12.6115	13.1638	12.7812	12.1115	12.9461	12.1919	12.4108	11.6386	13.4645	12.1637	12.6274	12.6261	13.1484	12.6092	13.1364	12.0269	12.3235
WASHC2A	13.3315	13.0728	13.151	13.5776	13.2795	13.3327	14.0907	13.1806	14.355	14.0646	14.041	13.9229	14.0026	13.9689	13.7352	13.9864	13.4136	13.8034
WASF2	17.5285	17.8999	17.8425	17.4147	17.4393	17.5067	17.0245	17.6521	17.6891	17.3643	17.7449	17.0786	17.6541	17.4026	17.5589	17.3924	17.4001	17.3248
WASF1	12.3534	12.3215	13.887	12.9876	12.7095	12.721	11.4981	12.4352	11.9335	12.5028	12.6104	12.2063	12.9834	12.9612	12.7622	13.4545	13.0363	13.5222
WARS2	15.8668	16.5586	15.5968	15.9501	15.352	15.1807	14.2271	15.3431	16.4584	16.4127	16.0572	16.1612	16.4737	15.951	16.07	15.884	15.976	15.7513
WARS1	19.6293	20.144	19.4148	19.6006	20.1299	19.7906	19.3571	19.3493	18.5787	18.4454	17.8846	17.9625	18.1196	18.7271	19.2714	18.8696	19.071	18.5001
WAPL	15.0211	15.3103	15.1596	15.0598	15.1111	15.1137	14.9342	14.796	14.0957	14.1511	13.4848	13.4442	13.9182	14.8633	14.9897	14.8853	15.3949	14.8138
WAC	14.6547	14.2322	14.6255	15.227	14.2984	15.0433	14.527	14.9627	13.828	13.9616	14.6412	14.0661	14.2111	13.763	14.5435	14.6308	13.5726	14.1031
VWA8	16.6623	16.8024	16.4084	16.6004	16.1672	15.9493	15.5699	16.139	17.4834	17.8072	16.5497	16.8565	17.1446	15.0967	15.0117	15.4901	14.4991	14.7693
VWA2	12.2019	13.3626	12.2378	11.9286	16.1554	15.6454	12.3924	11.5285	14.0256	13.2159	12.5622	13.2528	13.3849	12.2142	11.6483	11.8438	12.1343	11.7191
VTN	16.757	19.7	16.8626	16.5553	19.41	18.9987	15.9125	21.9041	16.641	16.2692	15.6569	16.5102	15.4369	15.2733	15.8576	14.6974	15.9052	18.1114
VTI1B	14.539	14.5566	13.8831	14.2654	14.69	14.8708	15.4321	14.7655	14.8667	15.3595	14.5741	14.7509	14.3993	15.3273	15.2428	15.0988	15.1073	14.8483
VTI1A	14.85	14.9908	14.2453	14.4356	15.0087	15.2084	15.5393	16.2292	14.9714	14.89	15.1662	15.4562	14.9477	15.7907	15.6236	15.7783	15.7146	16.122
VTA1	17.302	17.6783	17.5462	17.7676	17.2717	16.9556	17.4028	17.0592	17.7038	17.425	17.8014	17.6679	17.6983	17.3289	17.4554	17.4374	17.6012	17.3104
VSNL1	17.7913	17.7009	18.0627	18.5421	18.613	18.3717	16.3622	16.3263	18.4073	18.4072	17.5571	17.0277	17.4305	14.046	13.7764	13.9163	14.3436	14.0402
VSIR	12.8011	12.8574	13.1053	13.0145	13.0289	13.0492	14.3986	12.9562	11.3902	12.3418	12.3173	12.4953	14.6293	12.7511	12.1559	12.5213	12.3607	12.5245
VRK3	15.9537	15.6349	15.9708	13.2433	14.1968	14.9103	13.3295	13.5915	17.8528	16.9389	14.3593	16.9809	18.1658	13.7562	13.3468	13.6688	13.4056	16.3633
VRK2	14.1061	14.0045	12.8308	13.0278	13.536	13.4923	13.0033	13.0953	13.8556	14.555	13.5878	13.7763	13.5401	14.6368	14.747	14.4034	14.3186	14.3717
VRK1	14.9162	15.0333	14.6693	14.348	17.5182	17.2532	16.3193	16.736	17.0962	17.1789	16.5337	16.6854	16.9037	17.0566	16.8169	16.9655	16.8479	16.4885
VPS8	13.1715	13.1268	13.5428	13.3239	14.2437	13.746	14.08	13.4076	13.7508	13.4799	13.6151	13.5933	13.4233	13.7938	14.1181	14.1195	14.6039	14.1394
VPS72	15.4066	15.3572	15.3804	15.5592	16.0387	15.5648	15.9012	15.1218	15.1193	14.9176	15.1289	14.6808	15.2603	15.4014	14.7528	14.707	14.1503	15.2066
VPS54	13.6225	12.8218	12.2093	12.5219	13.3463	13.6568	12.9644	13.1886	13.2956	12.1694	13.1245	14.2064	13.216	14.3787	14.5028	14.5142	13.5245	12.7231
VPS53	15.2649	15.7642	15.0737	15.3024	14.8102	14.7328	15.0485	14.3139	15.2616	15.3477	15.2831	15.1756	15.0383	16.3031	16.338	16.0914	16.1492	16.1405
VPS52	14.8502	14.7982	14.8229	14.5798	14.2943	14.4233	14.5346	14.6092	14.7151	14.4804	14.5526	14.4756	14.5732	15.6943	15.9168	15.5174	15.5759	15.4665
VPS51	15.137	15.5073	15.1237	15.018	15.0049	14.6245	14.8449	15.7428	15.68	15.072	15.3276	14.7747	15.0428	16.0297	16.1108	16.0038	16.5669	16.1194
VPS50	14.4747	14.9399	14.6236	14.7827	14.0263	14.2094	13.951	14.4004	14.4423	14.3497	14.6717	14.5448	14.6748	15.8113	16.062	15.611	15.5888	15.4082
VPS4B	16.1983	16.3582	16.1478	15.8334	15.2874	15.49	15.3895	14.7849	15.063	15.2486	14.7393	14.8159	15.0239	16.6109	16.4271	16.146	15.7917	15.7539
VPS4A	15.8693	16.4425	16.5335	16.369	16.0607	15.6283	16.0599	15.799	16.1545	15.4	16.0435	15.966	15.7628	15.0971	15.1721	15.1753	15.441	15.2751
VPS45	14.3947	14.4134	14.4075	14.5974	15.9268	15.8059	15.7611	16.3387	15.0628	15.0634	15.2602	15.1337	15.1184	15.7819	15.9999	15.7215	15.9538	16.0116
VPS41	13.5056	13.2123	14.276	14.0955	13.3613	13.6941	14.3223	13.7304	13.6339	13.7555	13.4757	14.4252	14.1759	14.4046	14.7191	14.5835	14.5573	14.458
VPS39	13.5916	13.5727	13.7733	13.7265	14.1703	13.8423	14.3365	14.9692	13.9517	13.6797	13.9465	13.6097	13.7734	14.4647	14.0414	14.8243	14.5471	14.4186
VPS37C	13.0695	13.2184	13.362	13.2928	13.6521	13.8067	13.917	14.0134	14.771	15.026	13.8436	14.409	14.785	14.6552	14.6171	14.7895	14.8931	14.5792
VPS37B	15.5196	15.5573	15.3888	15.4273	13.6531	13.6571	14.137	14.1459	14.5668	14.9021	14.6794	14.9184	15.0377	15.2014	15.1087	15.0168	15.0853	15.152
VPS37A	14.7717	15.4451	14.7386	15.0919	14.5121	14.3113	14.4758	14.2199	14.5655	14.028	13.9282	14.221	14.4425	14.1265	13.9883	14.1803	14.111	14.0735
VPS36	16.4961	16.6178	16.5147	16.7352	16.0874	15.759	15.7365	15.697	16.3643	15.9018	15.9783	16.1122	16.1142	15.3504	15.2413	15.058	14.6402	14.6928
VPS35	18.1669	18.301	18.1858	18.3577	18.7552	18.6821	18.6664	18.4616	18.6058	18.3022	18.3898	18.5279	18.4883	18.0421	18.0499	18.1281	18.1562	17.9642
VPS33B	14.1821	14.7168	14.3266	14.5589	15.4298	15.8076	15.1416	14.9762	15.0589	15.1596	14.768	15.0417	15.1961	15.6627	15.7746	15.7254	15.8669	15.6798
VPS33A	15.8494	15.8997	16.2772	16.2832	16.2321	16.0695	16.1704	15.5019	15.9184	15.5851	15.7021	16.137	15.9197	17.0247	16.7216	17.2145	16.5037	16.6251
VPS29	17.6041	17.8553	17.4735	17.5762	17.9064	17.828	17.3789	17.2046	17.4334	17.377	17.6018	17.592	17.4331	17.3277	17.2865	17.3352	17.2331	17.0305
VPS28	16.6676	17.1175	16.4038	16.1852	15.4925	15.4566	15.7937	15.185	16.6435	16.3796	16.5911	16.3391	16.3296	16.6752	16.6158	16.4639	16.4695	16.2955
VPS26C	12.5351	12.4567	12.5252	12.6375	12.9124	13.0088	13.0342	12.8874	10.8306	12.3706	12.6447	12.8302	12.5678	13.5177	13.047	12.7625	12.0992	13.2042
VPS26B	13.4462	13.11	13.7208	13.8553	14.6986	14.8137	15.2547	14.398	14.2973	14.2171	14.6349	14.2984	14.5254	14.8721	14.84	14.6326	14.561	14.5776
VPS26A	17.8925	17.9591	18.039	17.9482	18.7829	18.392	18.4611	18.0434	18.2673	18.0201	18.3107	18.1624	18.1235	17.5348	17.9332	17.7387	17.9956	17.6719
VPS25	16.5381	16.5368	16.3212	16.4954	15.9545	16.0572	15.6668	15.5745	16.0886	16.0381	15.7894	16.0397	15.9183	15.3569	15.2291	15.2151	14.9878	15.0495
VPS18	14.565	14.965	15.1834	14.9008	15.1571	15.1852	15.5061	15.7203	14.8453	14.7775	14.8584	15.0329	15.0978	15.6786	15.7819	15.9438	15.5472	15.8533
VPS16	14.7874	15.0191	15.2793	15.1505	15.3424	15.226	15.6409	15.7394	14.9506	14.8933	15.2767	15.1947	15.4222	15.8882	16.2906	15.9521	16.1159	16.0951
VPS13D	12.9413	13.1187	12.76	12.8204	14.1592	13.7142	14.361	14.0632	14.0239	13.9188	13.2649	14.0803	14.2622	14.2236	13.7673	13.9589	13.8054	13.7443
VPS13C	15.1498	14.9913	15.409	15.6322	15.0532	15.5489	14.609	14.4236	15.0401	14.5302	14.7638	15.2418	14.6191	15.9235	15.3008	15.2486	14.8013	15.4929
VPS13B	12.2993	11.4296	12.3607	11.5181	11.2021	12.5004	12.4166	11.7287	10.5113	11.5575	12.1195	11.8855	12.1039	12.4815	12.4207	12.3346	11.6026	12.2999
VPS13A	13.9	14.0122	14.2565	13.9922	14.4788	14.7961	14.8458	15.1802	15.5598	15.5031	15.5831	15.401	15.492	13.755	13.8379	13.9192	14.1715	14.0201
VPS11	14.6607	14.8406	14.8576	15.0104	14.9397	15.082	15.2807	15.2541	14.6689	14.7061	14.9104	14.7102	14.9018	15.5241	15.7531	15.5307	15.5574	15.3322
VMP1	16.0788	16.0646	16.7764	16.4359	15.4394	15.8124	17.0494	17.708	15.6723	16.1237	16.2553	16.691	16.0405	16.472	16.1195	16.71	16.8059	17.7221
VMA21	16.8497	17.2063	16.8795	17.4707	18.4433	18.1929	18.2008	18.5499	17.7195	17.1612	17.9348	18.121	17.6657	17.3208	17.439	17.5375	17.9222	17.9779
VLDLR	14.3293	13.6207	14.415	14.2349	14.366	14.3123	14.6376	14.0348	12.2278	12.7561	12.5576	13.6329	12.8737	14.6484	14.5817	14.1577	13.1593	13.9736
VKORC1L1	17.1794	17.6476	17.0443	17.1241	17.0324	17.2825	16.4833	17.381	17.0651	16.5307	16.99	16.6778	16.4998	17.9924	18.1009	18.0509	17.978	18.2437
VKORC1	16.2896	16.7155	16.1706	16.0269	17.5914	17.472	17.1304	17.4051	15.61	15.598	15.0788	15.4349	15.2874	16.5152	16.4147	16.0159	16.1187	16.3608
VIRMA	15.6432	14.6778	13.8878	14.7356	14.9563	14.6811	16.0318	14.4553	16.05	15.7665	15.7435	15.6681	15.7171	15.4329	15.0709	15.4194	14.6968	15.3839
VIPAS39	13.9121	14.2695	13.9076	14.1492	15.0624	15.0057	15.3323	15.0853	14.7726	14.3469	14.643	14.6972	14.6916	15.3383	15.5467	15.3846	15.4889	15.47
VILL	13.1832	14.2719	13.7914	13.5572	13.9721	13.7623	15.6414	15.1695	16.2942	16.0528	16.0468	16.0405	16.0292	16.5711	16.7179	15.8827	15.5804	15.8111
VIL1	15.0772	14.8091	15.7746	15.999	18.4943	18.1072	18.7014	18.9383	20.6059	20.3593	20.9458	20.9709	21.0629	13.8544	13.5872	14.1048	13.4732	13.7555
VHL	13.6099	12.5247	13.8135	13.4972	13.1035	13.2466	13.2164	13.1298	12.8597	13.348	12.9017	12.1715	12.9435	13.3693	12.449	12.818	12.7682	12.4096
VGLL4	12.8641	12.1382	12.8382	12.6022	12.9284	13.328	12.5544	12.4791	11.1592	12.542	11.8112	12.1585	11.6575	12.1693	11.789	12.2328	11.7257	11.9246
VEZT	13.8334	13.891	14.2765	14.3253	12.9162	11.9769	13.0931	13.6671	13.5707	13.6102	13.7833	13.9883	13.6372	14.4867	14.7103	14.6443	15.2445	15.3857
VEZF1	13.6294	13.6028	13.2526	12.763	13.686	14.1279	13.5633	14.5261	13.4247	13.3364	12.8853	13.5349	13.6633	14.0615	13.7062	14.2198	13.3857	13.8826
VDR	13.587	12.8016	13.7894	12.1069	12.2957	12.5494	12.2091	12.3823	14.3553	13.786	12.4628	14.3587	13.7659	12.0408	11.4755	11.8293	11.9061	11.7037
VDAC3	19.5072	20.2944	19.5054	19.8751	20.0323	19.4909	19.6467	20.5522	18.7413	18.2934	18.6164	18.6035	18.4012	19.5609	19.6072	19.0783	19.7814	19.7946
VDAC2	20.7129	21.5671	20.6849	20.9233	21.3762	20.9713	21.0962	22.0612	21.1684	21.0499	21.0332	21.356	21.0697	20.4883	20.5592	20.2816	20.6685	20.7558
VDAC1	20.9993	21.8443	21.357	21.5385	20.8251	20.5131	20.2527	21.0937	22.0367	21.7161	21.8199	21.8999	21.813	21.1052	21.3114	21.0087	21.2771	21.2478
VCPIP1	15.0134	15.5417	14.9319	15.3286	14.8047	14.9582	15.1823	15.1124	15.332	15.2053	15.4731	15.1055	15.2866	15.1507	15.5498	14.9032	15.1423	15.2234
VCP	19.9102	20.2524	20.2836	20.4122	20.3078	19.8546	20.1913	20.1882	19.6934	19.8319	20.0228	20.024	20.0277	19.5574	19.5636	19.4327	19.7796	19.6083
VCL	18.8774	18.8573	18.9248	19.1896	18.3295	18.2809	18.6289	17.8094	18.9142	18.7958	18.8018	19.0967	19.0478	19.1622	19.1919	18.7788	18.9059	18.7415
VBP1	17.3493	17.1225	17.1677	17.0233	17.5011	17.3832	17.5315	16.3758	18.0783	17.4715	18.1052	17.4577	17.9107	17.531	17.6277	17.7081	17.4775	17.2996
VAV2	15.6951	15.4675	15.0675	15.4258	13.7666	13.9168	13.5726	14.2546	14.4254	14.3372	14.3247	12.207	14.1599	15.4536	15.3127	15.1074	15.6012	15.4841
VAT1	17.8555	18.6472	17.9431	18.2931	19.7509	19.5139	20.1151	20.2197	17.6474	17.5875	18.3656	18.471	18.6084	19.2696	19.4397	19.6387	20.2274	19.9989
VASP	18.0383	18.0545	17.5197	17.4476	17.8288	17.7926	18.4748	17.3516	18.3031	18.2223	18.6816	18.4243	18.7598	17.0742	17.2072	17.2382	17.321	17.1696
VARS2	13.0236	13.0452	12.9184	13.0254	15.2844	15.2432	15.2565	15.8615	12.8261	13.1611	12.829	12.4234	12.776	13.4632	13.4889	13.1604	12.9763	13.2164
VARS1	17.0915	16.9036	17.5388	17.403	17.0889	17.296	16.7277	17.5797	17.6271	17.2858	17.7371	17.441	17.6516	17.8814	17.9519	18.0555	18.0792	17.922
VAPB	17.4251	17.5802	17.4444	17.3092	18.7432	18.7835	18.2683	18.7235	18.5906	18.4183	18.2737	18.2849	18.3588	18.4126	18.0363	18.5291	18.4282	18.8764
VAPA	18.6083	18.4589	18.7531	18.7085	19.1184	18.8299	19.151	19.5686	19.1225	19.3638	19.3822	19.3705	19.3391	18.4637	18.6679	18.3886	19.2275	18.8612
VANGL1	17.0918	16.881	16.2212	16.3184	15.0831	15.6118	15.5333	14.2732	15.297	15.6147	12.9855	13.3487	13.2473	16.3497	16.3144	15.9998	15.774	15.3708
VAMP8	17.4861	17.6378	17.0722	17.3677	16.1347	16.0975	17.6266	17.4621	17.1215	16.9458	17.4645	17.4193	17.4458	17.823	18.2388	17.5197	17.7215	17.7761
VAMP7	14.8556	15.2803	15.4743	15.3485	15.6881	15.3735	15.9807	16.6811	16.2312	16.3323	16.3202	16.4963	16.4186	14.8771	15.0606	15.2572	15.2382	15.4634
VAMP4	13.186	13.234	12.0984	12.8985	14.0544	13.1273	14.0165	15.1613	12.9279	13.2724	13.1555	12.865	13.2371	13.7953	13.7421	13.2971	13.5155	12.1287
VAC14	14.6411	15.062	14.7651	14.5006	16.0266	16.1366	15.2227	15.9318	14.8077	14.9986	14.4541	14.725	14.5676	14.9311	15.2145	14.8868	14.9127	15.0389
UXT	14.6425	14.7884	14.6436	14.3545	14.2608	14.1034	14.2357	13.5153	14.652	14.476	14.5125	13.9192	13.845	13.9408	13.8491	13.5668	14.8699	14.1014
UXS1	13.0312	13.2662	13.4009	13.5962	13.3191	14.0904	14.2369	14.8083	13.5576	13.5795	13.0747	14.0085	13.5826	14.8558	14.7032	15.3071	15.6393	15.6938
UVSSA	12.9691	12.119	12.9046	11.5429	12.5029	12.8525	12.7859	13.3196	11.8323	11.8003	11.7944	11.9904	11.0965	12.1751	12.0794	12.3172	12.1017	12.3562
UVRAG	12.3751	10.6241	12.3771	11.5686	11.6924	12.5182	12.9118	11.6619	13.2487	13.0462	12.9412	13.2732	12.9328	13.485	12.9527	13.2643	13.1242	13.5298
UTRN	16.812	16.5399	15.1235	14.8998	15.7213	15.6132	15.5574	15.1748	14.2614	15.0918	13.8479	13.7331	14.0524	15.5528	14.9201	14.7388	14.0528	14.4459
UTP6	16.4833	16.1965	16.0823	16.2382	15.8795	15.7018	15.9829	15.5247	15.9242	16.0522	15.8658	15.7946	15.5985	15.6589	15.7721	15.4754	15.6239	15.6813
UTP4	16.2099	16.4407	16.2755	16.3444	16.5698	15.818	16.622	16.4995	17.2339	16.0837	16.5426	16.5081	16.2676	15.891	16.1892	16.1647	15.941	16.5476
UTP3	16.4992	16.5205	16.3145	16.6407	16.0804	15.9623	16.4211	16.575	16.2078	16.2221	15.889	16.036	15.9733	15.6184	15.9689	15.833	15.6871	15.9603
UTP25	15.4332	15.5616	15.4645	15.3847	14.2012	14.8213	14.9929	14.9595	14.8288	15.6815	14.735	15.2917	14.3747	15.3156	15.3893	15.343	15.1488	15.8131
UTP23	15.0453	14.9535	14.6218	14.5759	15.2799	15.4101	14.578	14.0497	16.4183	16.2115	15.1959	15.4717	15.4032	14.1957	13.8952	14.1174	13.8399	14.2186
UTP20	16.9485	17.2697	16.4115	16.7049	17.5792	17.441	17.5759	17.0464	16.4012	16.4106	16.273	16.3929	15.892	16.8444	16.9655	17.0564	16.8795	16.6514
UTP18	17.0531	17.0084	16.71	16.9637	16.5681	16.6391	16.6252	16.9293	17.2169	17.1253	16.6896	16.9757	16.6829	16.586	16.7145	16.446	16.1079	16.511
UTP15	16.062	16.0415	16.0755	16.2895	15.7746	15.6531	16.459	16.5699	16.3415	15.7757	16.0324	16.1979	15.8915	15.6247	15.743	15.5452	16.2864	15.8816
UTP14A	16.1966	16.2733	15.8458	15.908	16.0516	16.0598	16.0584	16.4561	16.445	16.2515	16.0596	15.857	15.798	15.4547	15.665	15.348	15.6035	15.6934
UTP11	15.8505	15.881	15.7254	15.8393	15.9215	15.9053	15.4754	16.1331	15.4892	15.6043	15.0797	15.5601	15.0549	15.5617	15.8275	15.6786	15.5951	15.819
USP9X	16.4203	16.5059	16.6809	16.7262	16.4666	16.4561	16.4831	16.4054	16.7336	16.2832	17.2147	16.8028	17.153	16.1347	16.2231	16.2645	16.2477	16.1103
USP8	14.9097	14.3602	14.8805	14.8514	15.2107	15.5329	15.5277	17.0411	15.4979	15.1673	15.4256	15.0179	15.2631	15.0352	14.997	15.0076	15.6674	14.9699
USP7	16.8981	17.0354	17.1084	16.9967	17.3342	16.8133	16.8556	16.9385	16.8711	16.792	16.999	16.7097	16.7045	15.6574	15.7454	15.998	15.8998	15.5264
USP6NL	13.2159	13.0741	12.7962	13.2611	12.1395	12.2434	13.7782	13.2213	13.6127	13.4767	13.8911	12.9544	13.1577	13.4302	13.8504	13.1755	12.6244	13.1792
USP54	13.0863	12.0969	13.1171	13.3538	11.7086	12.8122	12.5416	12.2424	13.3121	14.0815	14.0643	13.6739	13.4133	12.9851	12.6995	12.8857	12.7799	12.8454
USP5	18.3701	18.3813	18.3562	18.6326	18.2979	18.3079	17.5864	17.1903	17.7152	17.4901	18.1076	17.6517	18.0489	16.8246	16.8258	16.6976	16.7666	16.3302
USP48	15.2129	15.1544	15.0547	14.7066	14.4312	14.1054	13.9143	13.5699	14.4367	15.0956	15.1577	14.2308	14.6732	15.7082	15.7604	15.6002	14.3321	15.0024
USP47	15.9566	15.5023	15.7514	15.8264	15.1329	15.4968	14.3207	13.5305	15.6196	15.406	15.7229	15.4988	15.7547	15.5395	15.1469	14.9559	14.9679	15.1651
USP46	12.9718	12.8953	13.1377	12.9227	12.6706	13.3704	13.3101	12.5417	12.8097	12.932	12.9906	13.0695	13.006	13.3252	12.7489	13.519	13.529	13.4619
USP43	14.2832	14.4449	14.2169	14.1415	13.7257	13.8749	12.9074	12.6421	14.2644	13.6463	13.1878	14.5483	14.5861	14.2955	14.7012	13.6117	13.6335	14.6573
USP42	13.2212	12.8071	12.7784	12.5493	11.3333	12.5851	12.1664	12.2322	12.9805	13.2702	10.315	12.9521	12.4582	12.1919	12.0491	12.3328	12.0374	12.23
USP40	12.4596	13.2908	12.7741	11.8432	14.3943	13.9962	14.0549	14.3692	13.5776	13.1801	12.8698	13.1064	12.8511	14.3208	14.3666	13.8157	13.1051	13.6871
USP4	14.8234	15.0935	14.7752	14.6944	14.169	14.278	14.6014	13.69	14.8904	14.6881	14.7808	14.6986	14.8666	15.2709	15.3568	15.4481	15.2247	14.9316
USP39	17.8001	17.3126	17.4207	17.4717	17.5386	17.7277	16.7902	17.0563	16.6181	17.8901	17.9607	17.6093	17.7489	18.1577	17.8665	17.4849	17.2869	17.9494
USP36	14.9254	14.7708	14.7013	14.6086	14.6656	14.3532	13.416	12.2169	15.8223	15.4422	14.9783	15.0131	15.2192	13.9154	13.7349	14.5086	13.6741	14.2929
USP34	14.9877	13.1136	13.5528	13.9199	15.3979	13.5775	13.9406	13.8375	12.1145	13.9899	13.2231	13.2195	13.1264	15.5241	13.2063	14.9516	14.4709	14.0489
USP33	14.3181	14.6328	12.8044	12.454	13.6165	14.4448	14.7289	13.57	11.7087	14.264	13.4789	14.1332	14.1077	14.7461	14.2452	14.6461	13.2503	14.6651
USP32	12.7602	12.8329	16.2184	16.6872	16.6093	16.4502	16.3453	13.573	15.981	16.5732	16.7353	16.5412	16.8187	16.2401	16.5098	16.7177	16.9059	16.4724
USP30	13.7986	13.0136	12.7744	12.9997	12.6116	12.8302	12.6534	13.153	11.4542	13.5784	12.846	12.9995	13.3204	12.8498	12.3392	12.4194	12.0188	12.8849
USP3	14.2481	14.2861	14.7587	14.7617	14.2302	13.7032	14.1189	14.6249	15.8283	15.0348	15.8791	15.1811	15.3795	14.4339	14.4524	14.2087	14.6092	14.039
USP28	12.7063	12.5564	13.4882	13.8185	15.1665	14.3231	13.2113	13.8664	14.1068	14.386	14.0074	13.8471	14.284	14.6341	14.4833	15.0446	14.0353	14.2695
USP27X	13.4016	13.1311	13.7367	13.2728	13.8492	13.3037	13.2791	13.4216	13.3683	13.6992	10.7224	14.062	13.3666	11.9854	12.4376	13.0803	11.4747	13.2436
USP25	17.2217	15.3537	15.1249	16.4404	12.7477	15.0171	15.0305	14.2472	14.8257	15.2908	14.8153	16.0896	14.9068	16.0199	16.6988	16.4972	17.7171	17.1971
USP24	15.1326	14.8316	15.2127	15.1912	17.7702	16.4652	16.9736	15.2649	14.8825	14.9387	15.5032	15.2228	15.55	15.3616	15.4586	15.2811	15.4647	15.2491
USP22	13.7064	14.1746	12.8506	13.043	11.1524	12.5448	13.5969	13.1906	13.4339	13.8978	14.2155	13.9535	14.1822	14.7453	11.8975	14.832	13.567	14.5195
USP20	12.9996	12.6554	13.2422	13.0595	12.581	12.3751	13.5504	13.3387	13.0731	13.1101	13.2585	13.3607	13.6288	13.1921	13.4503	13.0706	13.3696	13.4722
USP19	14.6086	14.4924	14.9436	15.1589	13.8908	14.2714	15.0221	13.3947	15.4928	14.346	15.7165	15.4082	15.3078	15.2381	15.3499	15.3432	15.9155	15.6064
USP18	14.0403	14.252	14.283	14.028	13.2	13.262	12.9914	12.9993	12.5632	13.2646	12.0496	11.2141	12.3905	12.3877	12.6098	11.9584	12.356	12.473
USP16	14.0316	13.7953	13.8553	13.8241	13.0211	13.468	13.8693	14.1003	14.0708	14.1206	13.9776	14.1437	13.8584	14.4326	14.3924	14.6844	14.902	14.7364
USP15	16.0007	16.2183	16.3355	16.7946	13.634	13.3945	13.1917	11.7734	15.8635	15.1982	16.5112	16.3113	16.3969	16.1929	16.2958	16.4824	16.4527	16.2522
USP14	18.9579	19.3126	18.74	19.0749	19.0585	18.8256	19.1563	18.059	19.9695	19.1347	19.848	19.3193	19.8552	18.6512	19.163	18.6863	19.8473	18.9979
USP13	13.9242	13.8993	13.0581	12.7812	14.0706	13.2996	13.9428	13.7236	13.5783	13.9539	13.0161	11.5013	12.0288	14.5861	14.525	13.6644	12.5415	13.622
USP12	13.4752	13.8793	13.5188	13.3649	12.7051	12.475	13.0323	13.4386	13.7002	13.64	13.444	13.581	13.6072	12.102	13.2761	13.1589	13.0199	12.8995
USP11	13.5536	13.0772	13.0702	13.0732	14.8823	14.5115	14.6933	13.815	14.3444	14.1168	14.6301	14.6017	14.5468	15.1687	15.2961	15.0668	15.2219	15.1321
USP10	16.7169	16.6671	16.7408	16.8051	16.2276	16.1092	16.3068	16.3852	16.2604	15.8471	16.0072	16.1957	16.1904	14.8355	15.1618	15.2233	15.3877	15.1768
USP1	12.0486	11.9342	12.4019	11.8471	10.0946	11.6289	11.7583	12.2227	10.7354	11.9223	10.7586	13.3903	11.5341	12.4844	13.6201	12.6372	11.428	14.2955
USO1	17.3099	17.7573	17.4755	17.6442	17.8974	17.9149	18.2405	18.1145	17.0331	16.8306	17.2327	16.9677	17.0817	16.594	16.6119	16.8089	17.0427	17.0597
USF2	15.0987	14.9295	15.0309	14.805	14.9541	14.8596	14.9916	14.3242	15.1604	14.7128	14.7112	14.5943	14.9617	14.8281	15.1181	14.8338	14.8806	14.6084
USF1	13.9824	13.8644	14.0806	14.2726	13.9501	13.2089	14.2577	14.894	13.2149	13.5372	14.1421	15.322	14.043	13.7204	13.4335	13.9778	12.7643	13.3969
USE1	14.6301	14.6495	14.8276	15.178	14.4793	14.3864	15.4742	15.4896	15.1505	14.6611	15.3074	15.5521	15.159	14.9854	15.2882	15.2605	15.6437	15.5732
UROS	12.2568	11.2783	12.9773	12.1573	13.0525	13.4673	12.4319	12.4881	12.2341	12.8714	12.2813	11.8608	12.8547	13.2834	12.9489	12.8581	12.1009	12.2114
UROD	16.3074	15.9638	17.5221	17.0711	16.3245	16.8943	15.6809	14.8137	15.0782	15.6665	15.5793	15.3558	15.6556	16.1313	15.8239	16.092	15.7106	15.8674
URI1	15.2335	15.0572	15.2875	15.2987	14.2018	14.4247	14.571	14.1863	15.0804	14.775	14.6921	14.5156	14.7948	14.2902	14.7284	14.5436	14.5393	14.4334
URGCP	17.2898	16.736	16.7048	17.6022	16.4375	15.826	13.0713	11.0691	17.3777	16.8501	18.0592	17.5739	17.5773	16.6011	16.9449	17.3859	17.3797	17.3512
URB2	15.199	15.4833	14.099	14.5897	15.6945	15.6786	15.5739	15.5506	15.4828	15.0761	15.0683	15.3251	14.6811	14.7186	14.7781	14.7326	14.5551	15.0859
URB1	14.369	14.732	14.2693	14.1393	15.4197	15.2667	15.2536	15.4018	15.2301	15.2364	15.1247	15.1724	14.4689	14.3243	14.3406	14.6325	15.0117	15.0239
UQCRQ	17.0793	17.6918	17.3754	17.8401	17.9941	17.4362	17.6954	16.4279	18.0486	17.7432	17.6187	17.0849	17.7832	16.9018	16.9616	16.5675	16.8123	16.2514
UQCRH	17.5873	18.6077	18.1956	17.9752	18.0872	18.1383	17.8862	18.9012	18.7165	18.984	18.3634	18.0408	18.2984	17.2224	17.3814	17.8782	17.4873	18.4002
UQCRFS1	17.2562	17.497	17.4439	17.221	16.5249	17.9418	16.5406	16.8669	16.8282	17.5211	16.3457	17.2105	17.0142	16.5787	16.2658	16.1829	15.4403	15.9859
UQCRC2	19.2543	19.6218	19.343	19.4833	19.4514	19.3994	19.3494	19.6328	19.956	19.5813	19.3626	19.2927	19.3237	18.7704	18.7374	18.2152	18.2973	18.4275
UQCRC1	18.8854	19.4527	18.9568	19.041	19.386	19.3863	18.8902	19.3251	19.5081	19.4927	19.0433	19.033	19.0699	18.142	18.4336	18.1012	17.8438	17.9724
UQCRB	18.2723	18.9984	18.1411	18.5809	19.3003	18.5244	18.8876	19.1224	19.5092	18.747	18.8816	18.6298	18.7653	17.6877	18.0836	17.4838	17.8219	17.9439
UQCR10	17.026	17.6089	17.4097	16.8834	17.1557	17.5534	18.1361	19.9314	17.6104	17.9435	17.7146	17.7857	17.4041	17.1612	16.703	17.1377	16.7167	17.9761
UQCC6	13.506	15.1451	14.3607	13.8157	14.8213	14.714	15.6725	15.4229	14.4661	14.4216	14.6296	14.8143	14.8103	14.1799	14.4367	14.6581	14.5943	14.5565
UQCC4	13.968	13.4968	13.2587	13.7914	13.3919	13.4782	14.1842	14.3379	12.8358	13.3074	13.1748	12.9446	12.9343	13.1934	13.2249	12.9618	12.9692	13.0803
UQCC3	14.9491	14.5514	15.2066	14.8984	14.9488	14.7093	15.3549	15.3299	16.3443	16.2153	15.983	16.012	15.9495	15.5983	15.74	15.529	15.4297	15.5779
UQCC2	16.0482	16.3833	16.2878	16.71	16.6343	16.0263	16.221	16.7796	16.3383	16.0188	16.2156	16.204	16.0303	15.4286	15.6969	15.4302	15.7802	15.7081
UQCC1	16.1805	16.403	16.2692	16.4771	16.993	16.2686	17.1556	16.8003	17.1652	16.4689	16.5611	16.3069	16.3732	15.4709	16.0083	15.838	16.206	16.1201
UPRT	12.7862	12.47	12.8885	12.7086	12.8203	13.4315	13.0351	12.8463	12.4976	12.6246	12.8442	11.8417	13.3909	12.9836	12.8873	12.8206	12.5981	13.0163
UPP1	16.0156	17.4703	16.4923	16.258	13.5206	14.0249	14.859	13.0107	15.4851	15.1635	15.9796	15.7134	15.6385	16.2733	16.6167	16.8286	17.1796	16.9864
UPF3B	14.0127	14.6787	14.832	14.9941	15.3921	15.3583	15.0719	15.2136	15.7802	15.3072	16.1026	15.7412	15.7001	15.4213	15.5324	15.5597	15.3838	15.7885
UPF3A	13.6574	13.2687	13.2898	13.7878	12.8399	13.5171	12.631	12.2906	14.4067	13.8382	14.3435	13.4427	13.436	12.4889	11.6035	12.4588	12.2588	12.0997
UPF2	15.1481	14.4647	15.2579	15.3527	15.0667	14.6751	15.8957	15.2675	15.8512	15.36	15.9189	15.306	15.3311	14.7426	14.7875	14.7632	15.3269	15.4414
UPF1	16.7564	17.0858	16.8942	17.0214	17.0333	16.4013	17.2864	16.962	17.2945	16.9218	17.8818	17.4424	17.4952	16.9331	17.0623	17.0754	17.4493	17.0556
UNK	13.9587	13.474	13.4855	12.8827	13.0749	13.7082	12.8106	13.6721	14.1809	14.278	12.9256	12.8736	13.0248	13.5171	13.3251	13.5235	13.3599	13.5565
UNG	16.2482	16.6309	16.0308	16.1128	16.9672	16.8468	16.0795	16.3013	16.5604	16.173	15.9817	16.0481	15.893	15.3634	15.5793	15.12	15.034	14.7684
UNC93B1	15.1579	15.8404	15.6714	15.9144	14.2011	13.6941	15.6535	15.6224	14.6809	14.8357	14.6175	14.7238	14.5661	16.0361	15.6342	14.8533	15.1345	15.0654
UNC45A	16.1136	16.454	16.6254	16.8919	16.72	17.0328	17.2006	17.3641	16.4187	16.1801	17.0019	17.0103	17.0837	16.8328	17.0897	16.9797	17.1531	17.112
UNC13B	15.1667	14.7822	14.8548	14.9313	11.7614	12.1559	12.9428	12.8223	12.9025	14.3936	11.7072	12.829	12.8091	12.9846	13.8505	13.5844	13.867	12.5251
UNC119B	14.5497	15.031	15.0242	14.919	15.489	15.3986	14.6408	15.0816	15.4355	15.0861	15.1345	15.219	15.5285	14.9332	15.1271	14.7554	15.0018	14.6055
UNC119	13.3209	12.9714	12.1943	12.2108	13.4139	13.724	13.7259	13.4755	13.0369	11.998	13.118	13.3132	13.8347	13.4392	13.813	13.6125	13.6551	13.1388
UMPS	16.8309	16.9737	16.5368	16.7525	16.5088	17.0102	16.2408	15.6923	17.4379	17.6362	17.6558	17.6055	17.747	16.1753	16.3259	16.3888	16.4965	16.1802
UMAD1	13.2059	13.3479	13.2994	13.1424	12.204	12.7777	12.2424	12.8578	12.7732	13.561	12.7577	12.9437	12.8439	13.9738	13.7768	13.8678	12.8746	13.1785
ULK3	13.4777	12.9062	13.2457	12.8356	13.1339	13.0124	13.6652	13.7377	12.3983	12.5672	12.8941	12.8485	11.8656	12.6933	12.3918	13.0627	12.4845	13.104
ULBP2	13.5879	14.3758	13.2089	13.2372	13.515	12.6404	13.971	13.6041	13.4273	12.3479	13.8074	13.5747	13.5096	13.8163	13.9229	14.5261	14.9706	15.8269
UIMC1	14.7596	14.919	14.5495	13.8565	15.2692	15.1	13.9335	13.5611	12.7265	14.404	13.5768	13.3783	13.448	13.2887	13.1547	13.1187	13.2904	15.3932
UHRF2	15.9589	15.8601	14.9836	15.2319	17.363	17.3588	16.9168	17.1923	16.5268	15.4412	15.7334	15.9615	15.1387	15.3233	15.9226	15.9617	15.6185	15.701
UHRF1	14.4819	13.677	13.1787	14.2155	15.0343	15.101	14.9818	14.8723	14.4991	14.6038	14.5189	15.3668	15.345	16.238	15.7293	16.4333	15.7161	15.7935
UGT8	13.6396	12.6071	14.1237	14.269	13.8218	13.9893	14.671	15.1663	15.4586	15.589	15.4184	15.5134	15.6196	14.0209	14.0143	13.6756	13.5684	13.736
UGT1A6	19.1942	19.9913	19.5882	19.7319	17.6908	17.6218	18.9429	20.1006	18.2666	17.9503	17.9368	18.1565	17.9881	16.1655	16.2694	16.2078	15.8856	16.8057
UGT1A1	14.6489	15.2544	16.5978	16.7938	15.5806	15.6248	16.9337	17.8128	14.3566	14.4106	13.6979	15.3204	14.943	14.0833	13.7429	13.771	11.4824	12.6008
UGP2	17.8745	18.5218	18.4017	18.321	18.1425	18.0805	17.6578	17.6016	18.3158	18.384	18.6236	18.2834	18.6928	18.9623	18.9515	18.6445	19.1003	18.792
UGGT2	12.5603	11.7555	12.8424	14.2032	15.4283	15.1884	13.7893	14.2171	12.3422	13.1389	13.8351	14.6458	14.8741	14.3435	14.0466	13.7205	14.6188	14.2754
UGGT1	16.6612	17.1713	16.7359	16.8754	18.0617	18.3982	17.3937	17.6197	17.2232	17.2442	16.9592	17.1908	17.0275	17.2202	17.1005	16.9004	17.0821	17.1319
UGDH	20.1822	20.0674	20.6233	20.7716	19.0353	19.018	20.1847	19.1343	19.5234	19.2111	19.9423	19.7237	19.9035	17.5685	17.6421	18.5318	18.9574	18.9763
UGCG	13.1503	13.1017	13.2059	13.1725	13.3516	12.9369	13.368	12.7068	14.0805	13.6621	13.0346	13.2888	13.0301	13.1544	12.9972	13.0502	13.7996	13.5778
UFSP2	15.9947	16.0873	15.7851	16.1793	16.1834	16.6316	16.3824	17.2462	15.363	15.3616	15.2107	15.8524	15.4931	15.6316	15.8802	16.0445	16.0376	16.5746
UFM1	18.18	18.8125	17.4168	18.5674	18.9114	18.0258	18.3336	17.7668	19.7193	18.1884	19.7301	18.8075	19.2912	17.9795	18.3965	18.0527	18.961	18.2306
UFL1	17.2295	17.6756	16.5399	16.6983	17.7355	17.6841	17.1539	17.4273	17.1063	16.8501	16.2692	16.4544	16.3974	17.4497	17.6109	17.402	17.4614	17.4358
UFD1	16.9796	17.0685	17.0641	17.113	16.2786	15.8782	16.7105	15.8266	16.9461	16.8701	17.1675	17.2059	17.3107	17.0184	16.9559	17.0458	17.1317	16.9784
UFC1	17.2534	17.4795	17.5633	17.5733	16.9289	16.603	17.3509	16.3302	16.0737	16.0223	16.8866	16.7321	16.805	17.0114	17.1522	17.1203	17.5384	17.3807
UEVLD	13.9862	13.7523	13.8385	13.7207	10.4959	13.4615	13.8284	13.5125	13.3997	14.2081	14.4011	14.7742	14.2406	15.4232	15.6377	15.5415	15.3394	15.3903
UCKL1	14.2553	14.3186	14.6937	14.6749	15.7672	15.2514	15.1201	15.0452	15.6644	15.5279	15.3434	15.3127	15.0034	15.2985	15.2779	15.0369	15.0053	14.7313
UCK2	15.3495	15.0226	15.2103	15.2297	15.1267	14.739	15.6924	15.3614	15.6113	15.2212	15.2608	15.7033	15.6081	14.9415	14.902	15.0872	15.2086	14.5935
UCK1	12.8269	12.598	13.211	13.1515	11.922	12.254	12.5041	12.6262	12.0121	12.7995	12.8557	12.975	12.9652	12.6199	12.8787	13.0703	12.8356	12.789
UCHL5	15.939	16.0579	16.0122	15.6477	17.6557	17.4531	16.7377	16.7653	17.3618	16.8924	16.9859	16.7788	16.8487	17.177	17.3326	17.1797	17.5863	17.1804
UCHL3	17.971	18.0968	17.5363	17.637	16.7648	16.6182	16.4651	16.1586	18.6217	18.2405	18.6856	18.3154	18.7962	17.1019	17.3162	16.9122	17.1848	16.8202
UBXN8	11.8813	12.7283	12.8908	13.4298	12.8435	12.9113	13.3828	13.804	12.4297	12.785	13.156	13.2561	13.1624	13.4376	11.5743	13.4458	13.196	13.6783
UBXN7	15.4327	15.6585	14.8777	14.8699	16.1946	15.7452	15.0467	14.56	15.0557	15.0765	15.5963	15.0329	14.8986	14.8606	15.0418	15.0092	15.2598	14.7865
UBXN6	14.3426	14.4197	14.6037	14.7182	12.7777	13.4239	13.6242	12.4071	13.8268	13.7045	13.3795	13.7997	13.5286	14.573	14.8118	14.3273	13.9906	14.026
UBXN4	16.9853	17.1857	16.8756	16.9382	16.3663	16.1033	16.3094	16.5845	16.5642	16.3339	16.5921	16.6221	16.4915	16.71	16.9133	16.3224	16.7887	16.583
UBXN1	17.1361	17.4384	17.1407	17.2283	16.7757	16.67	17.114	16.7484	17.0182	16.4309	17.2169	17.0267	17.1978	17.4718	17.463	17.1706	17.8398	17.3849
UBTF	17.7804	17.725	16.9832	17.18	17.6772	17.4139	16.5222	17.091	17.6752	17.4455	16.8946	17.0334	16.8455	16.5451	16.8006	16.5562	16.2634	16.4784
UBTD1	13.2707	13.2526	12.7438	12.998	13.4619	13.5856	13.9524	14.8434	12.8289	12.8552	12.1775	12.5879	12.0429	11.9226	13.4468	13.5779	14.2412	13.9579
UBR7	14.6944	14.1167	14.0621	14.4789	15.6806	15.4778	15.2617	13.5689	14.9566	14.4951	14.7087	14.4236	14.4664	15.4763	15.5151	15.7975	15.5569	15.0935
UBR5	15.5164	15.3342	15.1447	15.3754	15.2734	15.3254	15.6617	15.241	15.8003	15.8021	15.6407	15.7401	16.1276	15.7804	15.7657	15.6115	15.629	15.8876
UBR4	16.3104	16.577	16.6785	16.8852	16.9172	16.6213	16.6286	17.0857	16.4494	16.4401	16.822	16.2998	16.6512	16.5646	16.8749	16.926	17.3251	16.9249
UBR3	13.0366	12.3508	13.1979	13.3387	12.9333	12.9496	12.3911	12.6216	12.8781	13.0543	11.7348	12.3589	12.696	12.7914	12.1009	12.7626	12.5435	12.339
UBR2	14.6122	14.6661	14.885	15.011	15.1588	15.0702	15.5808	14.939	14.4433	14.6729	15.3073	14.8238	15.2122	14.5843	14.5292	14.6204	14.7414	14.5068
UBR1	15.4405	14.9159	15.7054	15.1876	14.9347	15.1501	15.7262	13.6863	14.0406	13.7356	14.6643	15.0751	14.3168	15.367	15.0697	15.1355	15.4917	15.5237
UBQLN4	15.8049	15.3732	15.3977	15.5134	15.8554	15.4934	15.8168	15.4306	15.4207	15.3376	14.8518	14.8723	15.212	15.1405	15.4027	14.8469	15.5237	14.7994
UBQLN2	15.5841	14.9627	15.3299	15.5556	15.2785	15.266	14.81	14.2457	14.8178	14.9553	14.505	14.8456	14.3838	14.9846	14.4697	15.0314	13.8761	14.7282
UBQLN1	15.9845	15.369	16.2875	15.6149	15.3124	15.9808	15.4122	14.8508	15.3504	16.6857	15.3786	15.6793	15.3709	15.5501	15.1275	15.513	14.4933	15.7639
UBP1	13.6817	12.9677	13.8311	13.369	12.7449	13.3254	13.2082	13.2966	13.6997	13.6439	13.8019	13.0537	13.0077	13.7021	13.4108	13.4723	12.983	13.6715
UBOX5	12.0946	11.6933	12.1565	11.9758	11.24	11.6292	11.8229	11.8027	11.2548	12.2281	11.8532	12.1318	11.9634	12.1497	11.4955	12.2738	11.274	12.2202
UBN2	13.9933	13.7662	12.9175	13.631	12.5605	13.4652	12.5134	12.4686	13.7753	12.8717	12.3227	12.6552	13.634	13.659	12.484	13.2009	12.2847	12.5165
UBN1	12.9978	11.8814	12.8111	12.2561	10.9522	11.8843	12.1836	11.5828	10.9365	12.0021	11.8129	11.818	11.7483	11.7434	11.1525	11.7462	11.553	11.6557
UBLCP1	15.3356	15.3216	15.4275	15.3807	16.3842	16.499	16.1323	14.774	15.3149	15.5023	15.3179	14.8374	15.1577	15.6253	15.9531	15.7246	15.7563	15.2995
UBL7	13.6929	12.7791	13.1059	12.9301	12.9429	12.8209	13.795	11.9246	12.5542	13.7747	14.2793	13.8014	13.8376	13.8765	13.9312	13.7666	14.56	13.7853
UBL5	16.4591	16.4395	15.9947	16.0849	15.8545	15.8525	15.8546	15.6918	16.0379	15.9106	16.0542	16.2053	16.1487	15.895	15.8867	15.6522	15.7019	15.6302
UBL4A	15.8736	15.6579	16.0275	16.0661	15.5029	15.4004	15.7882	15.1262	16.0355	15.9418	16.0959	15.9366	16.0637	16.1564	16.1235	16.1433	16.1838	16.2315
UBL3	14.6747	14.8932	14.1764	14.1752	14.4639	14.2146	14.8863	15.4759	14.6888	15.1993	15.0273	14.7013	14.6594	14.604	14.6755	14.2698	14.3146	14.1483
UBFD1	17.0181	16.8762	17.2675	17.1558	16.2626	16.1567	16.3118	15.0394	15.6535	15.1651	16.2314	15.8137	16.004	15.6589	15.547	15.7756	15.5957	15.6403
UBE4B	14.1466	13.6586	15.3861	14.1186	14.0586	14.1376	14.046	13.4746	14.3024	16.3046	14.7692	15.0457	16.4924	15.8834	16.3175	14.7192	15.0953	15.4016
UBE4A	14.6956	14.7799	14.997	14.7321	15.1483	15.1263	15.7936	15.9138	15.5444	15.1431	15.2777	15.3017	15.5001	15.8515	16.0144	15.9671	16.0908	16.0832
UBE3C	16.1479	16.2552	16.0965	16.2539	15.629	15.4944	15.7137	15.2105	15.0606	14.9201	15.4725	15.1881	15.1768	15.5648	15.5838	15.4431	15.5987	15.7361
UBE3B	13.1681	14.155	13.4753	13.0215	14.0278	13.2262	13.8158	13.6574	13.2826	13.4613	13.2226	12.4108	13.7172	13.6736	13.3522	13.5768	13.5495	13.5879
UBE3A	15.8643	16.1277	15.6484	15.5183	14.9333	15.052	14.4134	14.0207	15.5023	15.2973	15.2581	15.2006	15.3239	15.3254	15.4421	15.4364	15.5615	15.4213
UBE2Z	16.4041	15.9609	16.3697	16.0312	16.3628	16.0645	16.9696	15.3513	15.8548	15.965	16.4946	15.9973	16.2567	16.2746	16.2557	16.3837	16.4853	16.0988
UBE2W	12.5939	12.301	12.6951	12.3311	12.2732	12.3155	12.3259	12.3098	11.2555	12.306	12.0342	11.9646	12.0741	12.8715	12.3893	13.014	12.4625	12.5636
UBE2V2	17.1389	17.1063	17.0212	16.6994	16.528	16.313	16.6715	14.9121	17.0534	17.4148	17.3403	17.2156	17.3163	16.6526	16.4749	16.2749	16.4362	16.1325
UBE2V1	18.4423	18.7311	18.7754	18.8934	18.2307	18.0577	17.244	17.2581	19.0397	18.6402	19.4293	19.0843	19.3651	19.1768	19.3482	19.2265	19.3489	18.9988
UBE2T	13.6733	13.4756	13.7386	13.6467	13.5877	13.3138	13.0647	12.2031	14.0198	13.7423	13.8578	14.4462	14.1009	15.3235	15.4235	15.3386	15.5331	15.1873
UBE2S	14.1501	13.5988	14.5424	14.0952	13.9142	13.8749	15.0869	14.407	14.1922	14.1592	13.9646	14.7871	14.2006	14.3497	13.87	14.2841	14.6315	14.0932
UBE2R2	15.6658	15.3912	15.7114	15.739	14.0827	14.0102	14.7211	13.7877	15.5602	15.4373	16.0949	15.6007	16.1072	14.5848	14.6863	14.6006	14.8198	14.4298
UBE2Q2	12.8059	12.1889	12.8545	12.0277	11.9673	11.6818	12.1508	12.0826	12.0623	12.2195	12.166	12.1084	11.8514	12.7571	12.644	12.4496	12.3768	12.4338
UBE2Q1	14.5552	14.0011	15.1218	14.262	13.0906	13.6809	14.9135	13.5229	13.7022	13.965	13.6142	13.7377	13.8102	14.372	13.8372	14.5457	13.5621	14.2926
UBE2O	16.5097	16.5354	16.5423	16.3889	15.5829	15.5872	14.6176	15.681	15.7905	15.6857	15.8332	16.087	15.9693	15.8129	15.8105	15.6712	15.979	16.1255
UBE2N	18.6403	18.7286	18.8869	18.7083	18.7437	17.7011	18.5989	16.6226	19.3597	19.4588	19.205	18.5948	18.85	17.9318	18.1523	18.2771	18.954	17.9789
UBE2M	18.556	18.9472	18.859	19.073	18.2445	17.8149	18.1309	17.3617	18.2221	17.862	18.3886	18.0628	18.1886	18.2228	18.3535	18.1883	18.3716	18.2124
UBE2L6	16.5098	16.8318	16.9269	17.4927	15.8427	16.06	15.82	15.5966	16.1023	15.6268	14.4943	13.9659	14.1042	14.7201	14.7244	11.8679	14.3791	14.0073
UBE2L3	18.345	18.1973	18.5072	18.2415	17.5495	17.5611	17.5488	16.2307	17.8789	17.7421	18.3096	17.9591	18.1404	17.5785	17.6758	17.6447	17.7987	17.3738
UBE2K	17.8948	17.8467	18.055	18.089	17.0974	16.9929	17.0166	15.7631	17.0529	17.2793	17.3375	17.2828	17.3119	17.3871	17.5403	17.9913	17.8837	17.4452
UBE2J2	13.2156	13.2585	13.5587	13.5443	14.103	13.2979	14.1714	15.0542	13.6894	13.99	14.1583	14.045	12.8856	14.1511	13.8132	14.4811	14.1829	14.4097
UBE2J1	14.4769	14.6866	14.6867	14.5749	14.1983	13.9472	15.1441	15.4456	14.6827	14.6219	15.347	15.4005	14.9296	15.3449	15.7294	15.4264	15.8158	15.5267
UBE2I	19.1933	19.524	19.1328	19.2596	19.6714	19.4415	18.9592	18.9456	19.5005	18.9258	19.3465	18.9102	18.9964	19.0949	19.0468	18.9674	19.0953	18.849
UBE2H	16.2236	15.6018	17.5296	17.1165	14.2838	14.8231	16.6982	15.6779	15.281	15.6155	16.576	16.9527	16.0939	17.4911	17.7433	17.6236	17.4891	17.5073
UBE2G2	15.6988	15.836	16.5309	16.3927	14.9033	14.914	16.1442	16.0409	14.6986	14.9494	15.0039	15.1298	14.6181	15.6082	16.2447	16.2308	15.1679	16.5607
UBE2G1	14.9761	14.3941	15.7457	14.9303	14.0344	14.7146	14.0961	14.6217	14.9335	14.9894	14.2541	14.366	14.3465	15.1859	14.7121	15.5837	14.6158	15.2813
UBE2F	14.2323	14.7008	14.6406	14.4481	14.4335	14.3635	13.9509	14.0745	13.8571	14.6333	14.4691	13.9679	14.5016	15.0059	14.4864	14.4737	14.6506	14.7076
UBE2C	13.414	13.0078	13.2796	13.1028	13.8699	13.4026	13.9606	13.7311	15.4038	14.7649	14.6313	14.4395	14.4667	15.1022	15.2394	15.2507	15.7917	15.3938
UBE2A	15.8554	15.8333	16.4403	16.3186	15.4086	15.3258	15.3843	15.7118	16.0937	16.3179	17.0475	16.4563	16.7539	16.1263	16.2288	16.7084	17.1126	16.8871
UBASH3B	13.0953	12.5393	13.2026	13.8071	13.7892	13.8023	12.9757	13.0237	14.115	14.164	14.3606	14.3361	14.3364	15.5721	15.5896	15.2352	15.3661	15.3245
UBAP2L	16.9147	16.6088	16.9476	16.6839	16.5275	16.3452	16.45	16.6518	16.6135	16.6359	16.8295	16.7213	16.886	16.5839	16.5686	16.7559	17.1088	16.7655
UBAP2	15.7688	14.9294	16.1155	15.8161	14.3129	15.0197	15.478	14.4339	15.779	15.3248	15.3531	15.6481	15.8616	14.5835	14.9127	15.0174	15.1263	16.0544
UBAP1	14.0832	14.1953	14.249	14.2306	13.5026	13.3548	13.9434	13.7467	13.5772	13.4675	13.8792	13.7246	13.7056	13.1103	12.8678	13.6298	13.3828	12.8269
UBAC2	15.3025	14.9459	16.1649	15.9626	15.0003	15.1149	16.0941	16.2408	16.1625	16.1087	16.9802	16.8313	16.5935	14.2923	14.2988	14.628	15.0553	14.7617
UBAC1	14.5355	14.8598	15.0215	14.7462	14.1543	14.1768	12.4377	13.9988	14.866	14.6319	14.5883	14.9918	14.2723	14.8831	14.1679	12.4678	14.3041	14.5857
UBA7	13.5261	13.9898	14.3506	14.5617	14.1581	14.2814	13.7011	13.531	14.0075	14.0686	14.2208	13.9723	14.1937	12.6849	11.4578	11.9719	12.2211	11.8103
UBA6	16.1223	16.3532	15.9966	16.2365	17.7529	17.929	17.2836	16.8227	16.9539	16.8258	17.109	16.7396	16.9712	16.0636	16.2275	16.0897	16.1158	15.9525
UBA5	16.7503	16.725	16.5764	16.8446	16.4857	16.182	16.6241	15.5143	17.7714	17.1726	18.0316	17.1127	17.7899	15.9708	16.2383	16.527	17.0804	16.693
UBA3	16.8654	17.5272	16.7121	16.7991	17.2395	16.4142	16.3127	15.1312	16.5377	16.6544	16.7185	16.0871	16.8124	17.1134	16.6671	16.6885	16.6991	16.6581
UBA2	17.3696	17.5874	17.0634	17.2082	17.7647	17.2561	16.1185	15.2269	18.2024	17.513	18.0344	17.43	17.6336	17.3132	17.5997	17.3556	17.4142	17.0347
UBA1	19.7975	19.9875	19.9663	20.0739	19.9206	20.0945	19.2987	18.7465	19.766	19.4735	19.89	19.6965	19.7821	19.4662	19.4502	19.4771	19.3714	19.2111
UAP1L1	13.0518	13.1559	13.7024	13.0204	15.14	15.3577	14.6017	14.3952	14.9524	14.607	14.2539	14.5101	14.9025	15.1936	15.2281	15.7917	15.8197	15.6881
UAP1	15.7029	15.6761	15.6633	15.0121	15.1383	15.6951	15.0943	12.7246	14.9898	15.5327	15.1103	14.7632	14.852	16.3468	15.875	16.2268	15.8949	15.984
UACA	15.4092	14.6129	15.0154	15.0005	13.7103	13.0569	13.6359	14.3579	15.3571	15.5976	14.5599	14.5619	15.5051	16.0452	16.1061	15.5927	15.8236	15.8018
U2SURP	17.1626	17.052	17.041	17.1413	16.7041	16.7055	16.6245	16.9454	17.7354	17.4555	17.5823	17.6703	17.4058	16.9471	17.0827	16.86	17.0622	17.0677
U2AF2	19.4392	19.5297	19.3663	19.5378	19.6533	19.33	19.6432	19.6841	19.918	19.6066	19.9919	19.3288	19.4728	19.0359	19.0909	19.2718	19.8894	19.6491
U2AF1	19.0758	19.1774	18.8626	18.6103	18.6344	18.9365	19.0359	19.4745	18.941	18.4768	19.1395	18.8175	18.8532	18.7367	19.0084	18.709	18.7785	19.0817
TYW5	13.3814	13.6508	13.9712	13.7274	13.6851	13.9889	13.5448	12.3451	12.7841	12.6983	12.8468	13.1487	12.877	13.9469	13.4486	14.1679	14.1345	14.0537
TYW3	13.6249	13.2229	13.6403	13.5296	13.462	13.3364	13.3692	13.6069	12.0601	12.7687	12.8195	12.8253	12.9145	13.1113	13.1833	13.6191	13.5467	13.545
TYW1	15.4003	16.0967	14.2506	16.0237	14.1513	14.2805	14.623	14.6021	15.7563	15.7506	15.7382	15.9422	15.7389	15.1562	14.831	14.6795	14.5261	13.0106
TYSND1	14.7519	14.6873	15.0343	14.9639	13.9079	14.5184	13.7167	13.745	14.2836	13.6883	14.4501	14.4869	14.4317	13.7916	13.0813	14.4492	13.9875	14.4882
TYMS	12.6965	11.567	13.3592	13.3028	12.9286	13.0438	13.988	13.9293	11.8656	12.7097	13.5423	13.6347	13.4454	13.1029	13.0087	14.0971	13.7403	13.9339
TYMP	14.7574	15.3891	15.4411	15.9213	15.3928	15.4809	15.9021	15.0848	13.136	13.136	12.8407	12.9542	12.8344	14.9676	14.7965	14.5507	14.4935	14.6998
TYK2	12.4324	11.6119	12.3145	12.3693	12.8342	12.951	12.3873	12.4444	11.6808	12.0412	11.907	11.9519	11.8795	12.7127	12.256	12.9492	11.8895	12.5246
TXNRD3	13.928	13.076	14.1746	14.4212	14.3187	14.4242	14.0172	13.0879	13.6207	13.3749	14.2454	13.7847	13.3034	13.2374	12.0233	13.743	13.1357	13.7846
TXNRD2	16.6258	17.2346	16.7082	17.1102	17.2442	17.0672	16.7526	16.818	16.1947	16.1351	16.1514	16.0863	16.0625	15.7978	15.9279	15.8346	16.2213	16.0482
TXNRD1	19.3376	19.4746	20.1217	20.1705	18.4091	18.2385	19.8531	19.2812	19.255	18.9749	19.6338	19.7311	19.855	18.5113	18.6934	18.8623	19.5822	19.4663
TXNL4B	13.9116	13.8733	14.1423	13.9975	13.2924	12.8937	13.392	12.5315	13.504	13.5286	13.4977	13.3192	13.067	13.4164	13.4156	13.7119	12.9173	13.3066
TXNL4A	16.9951	17.0838	16.5973	16.7091	16.0007	15.8685	15.8587	15.7843	16.1964	16.1623	15.8513	15.6273	15.9919	16.3137	16.4905	16.3112	16.6252	16.1076
TXNL1	17.8865	17.9964	18.274	17.961	16.593	16.4608	17.2484	16.2964	15.6836	15.7239	16.6373	16.3911	16.5019	17.3264	17.3431	17.7072	17.8001	17.5788
TXNIP	14.9179	15.759	14.668	14.9113	13.1198	13.1503	13.6218	12.7341	14.7672	14.2729	14.0053	12.7602	13.281	15.6403	15.9099	15.8254	14.4154	14.5604
TXNDC9	13.7301	13.3895	13.6543	13.7163	12.1223	12.6336	14.0402	13.4393	15.8933	15.4547	16.2301	15.8962	16.1502	15.7935	15.9106	15.8194	16.7744	16.1065
TXNDC5	19.0036	18.9143	18.8606	19.0114	19.3598	19.2561	19.1561	19.0452	18.775	18.3327	18.7023	18.8077	18.6127	18.3275	18.549	18.3692	18.7354	18.5689
TXNDC17	19.4952	20.1397	19.884	19.7022	18.3642	18.0487	17.5489	16.6333	18.6552	18.2652	18.7367	18.5631	18.6057	18.4012	18.5695	18.8068	18.5226	18.3291
TXNDC15	13.6329	13.0847	13.8227	13.9682	13.5199	13.9954	14.1246	13.8411	13.4323	13.8239	13.5403	14.1067	13.9709	13.4931	13.4149	13.8326	13.2349	13.6925
TXNDC12	18.0972	18.056	17.8283	18.0521	19.3695	18.8682	18.2934	18.2801	18.7416	18.5747	18.7594	18.2766	18.6947	17.495	17.785	17.4814	17.9761	17.5995
TXNDC11	11.9973	13.207	13.4085	12.8668	11.293	12.364	12.4234	12.8492	12.4736	12.6164	12.1612	13.1111	11.6952	12.7896	12.1888	12.1619	12.2921	12.4598
TXN2	16.7682	16.9955	17.3432	17.3295	16.7785	16.0264	17.1756	18.0859	16.3751	16.861	16.4137	16.1941	16.0895	15.9446	15.7737	15.7235	16.2631	16.0756
TXN	22.4845	22.7806	22.6776	22.7345	22.6603	22.2792	23.0741	22.9219	22.8158	22.6482	23.3939	22.9	23.0758	22.1931	22.2778	22.1947	22.7345	22.4263
TXLNG	15.8894	15.7861	15.905	16.0072	14.5068	14.3991	14.6195	14.8625	15.9211	15.5321	16.0258	15.9125	15.601	14.9996	15.3378	15.4271	15.3194	15.4045
TXLNA	15.9763	15.9545	16.2835	16.1245	15.6182	15.5459	16.2409	16.3913	15.5391	15.4353	15.8135	15.9077	15.9438	16.7531	16.8356	16.6674	16.795	16.7307
TWSG1	13.5523	12.7962	13.5962	12.2143	11.9989	12.6912	11.9506	12.5106	12.8431	13.013	12.6264	12.7884	12.6791	13.3028	12.7365	13.4365	13.0952	13.1415
TWNK	16.071	15.9508	15.8029	15.8844	16.389	16.1851	15.5343	16.2654	15.7285	15.3564	15.4277	16.2855	15.7303	15.2073	15.0575	14.3975	15.2622	15.7493
TWF2	16.6894	16.7274	16.9045	16.9327	15.519	15.6692	16.223	15.8237	17.1831	16.8679	17.4696	17.0254	17.5816	17.8043	17.6806	17.2881	17.7064	17.3409
TWF1	18.2393	18.244	18.6004	18.6674	16.7536	15.7889	17.8119	16.6473	17.8061	17.5168	18.4094	17.8933	17.9841	17.7033	17.7578	17.6551	18.0949	17.6201
TUT7	14.0953	14.152	14.2814	13.8227	13.185	13.8807	13.3096	12.8382	14.9941	14.4926	14.3456	14.7336	14.7552	14.0042	14.7426	14.3191	13.9045	13.92
TUT4	12.8592	11.924	13.0184	12.6819	12.233	12.5722	12.7029	12.6305	10.9274	12.5668	11.9991	12.21	10.8764	12.2987	11.8943	12.3013	15.1276	12.7511
TUT1	12.8498	12.4335	12.3879	12.7152	12.0743	12.3182	11.7068	12.9682	12.3878	12.8451	12.5423	12.5949	12.5576	12.1857	12.2345	12.8446	13.0879	12.911
TUSC2	13.3757	10.6821	14.0829	14.0532	12.2381	12.7215	14.3785	13.6823	14.536	14.4018	15.3866	15.5805	15.6485	15.4075	15.3185	15.6027	15.8976	15.7856
TULP3	12.633	11.9688	12.6024	13.4541	12.8829	13.1984	12.272	12.884	10.7773	13.3239	11.7154	13.0401	12.0696	13.8904	14.654	14.1333	14.7414	13.6803
TUFT1	13.1301	12.7084	12.8707	12.503	12.1589	11.5862	12.4475	12.5135	13.2667	13.4303	12.7597	13.2546	12.7731	13.2872	12.8177	12.7715	12.3628	12.7836
TUFM	20.5196	21.0492	20.8203	20.8297	21.0544	20.7766	20.6879	21.2334	20.7844	20.1709	20.1645	20.2029	20.1263	19.379	19.6897	19.5671	19.7242	19.7117
TUBGCP6	13.4312	12.6907	12.9312	12.8097	12.3379	12.9562	12.4751	12.5953	12.3062	12.8033	12.353	12.4177	12.7835	12.8319	12.5205	12.8798	12.3572	12.4924
TUBGCP5	13.2487	12.1624	12.4221	12.1537	12.4979	13.2193	12.579	13.0077	12.2976	12.3941	12.1925	12.5358	12.4704	12.9361	12.662	12.3298	11.9877	12.5582
TUBGCP4	14.1775	14.6387	14.435	14.6249	14.5297	14.8222	14.787	14.8489	14.6899	13.8185	14.3707	14.2248	14.4756	14.4015	14.3385	14.6222	14.3701	14.5137
TUBGCP3	15.0885	14.8667	14.7211	14.5998	14.9207	14.7956	14.4684	15.1033	15.6333	15.0791	15.3451	15.2783	15.1968	15.1281	15.025	14.7759	15.0103	14.9232
TUBGCP2	16.3564	16.0893	16.8535	16.6829	16.6842	16.5679	16.1109	15.2425	16.4658	15.6555	16.9993	17.0935	16.3924	16.7652	16.8933	16.5797	16.9285	16.309
TUBG1	15.7389	15.7763	15.8541	15.5718	15.4631	15.791	15.2703	15.2546	15.7166	15.291	15.8775	16.0082	15.4651	16.101	15.8384	16.0483	16.025	15.9629
TUBB4B	21.1053	21.3183	20.8139	20.8616	21.2731	20.8583	21.0632	20.4578	21.3127	21.0348	21.4347	21.4485	21.5494	21.0527	21.1767	21.0829	21.0689	21.189
TUBB3	13.5052	12.5125	12.9694	12.5396	16.7682	16.925	17.2948	16.5817	12.8448	13.4868	13.4926	13.414	13.2856	15.1252	15.1176	15.0315	14.6061	14.484
TUBB2B	13.4985	12.91	13.1137	13.2553	11.8993	13.6819	13.0849	13.3629	13.3649	13.8949	13.2186	13.067	13.4656	13.6334	13.4395	13.9149	13.6246	13.3471
TUBB	20.5279	20.1739	20.2076	20.4594	20.9233	20.8335	20.92	20.7135	20.9449	20.5752	21.0918	20.5217	20.7094	21.6341	21.4936	21.4839	21.5491	21.2944
TUBA8	16.1928	15.7004	15.4494	15.8613	15.6707	16.5498	15.5795	14.7578	16.2202	15.6059	15.7983	16.5171	16.2351	16.6465	16.4049	16.263	15.4822	16.6439
TUBA4A	16.9698	17.5946	17.5479	17.4256	18.9336	18.64	19.2726	19.5472	19.8325	19.9342	20.7181	20.5265	20.5055	18.6586	18.942	19.1764	19.679	19.5663
TUBA1C	18.7018	18.9423	18.8304	18.7876	18.1516	18.3512	18.4323	18.0399	18.6253	17.9087	18.8594	19.3017	19.3229	19.4996	19.2106	18.8449	18.6296	19.2343
TTYH3	14.2106	14.3935	14.7329	14.9286	13.2312	13.4083	12.8243	13.5719	13.9992	14.4445	13.0713	13.5608	13.8146	13.3329	13.3695	13.6614	13.5587	13.547
TTLL4	12.6853	12.4233	12.2727	11.8744	11.9872	12.6976	12.9553	13.0307	12.4005	12.4473	12.3478	12.9255	12.2544	12.4496	12.6148	12.6009	12.5178	12.5345
TTLL12	17.9796	18.0574	17.9142	17.7567	18.8412	18.3088	18.3462	16.8872	18.2844	17.4009	18.5305	17.2518	17.8959	15.7799	15.9405	16.2404	17.1325	16.0445
TTL	12.8213	12.2598	13.3096	13.2	13.8145	14.156	13.2718	13.1041	10.8101	12.5507	12.4714	12.601	11.5019	13.7092	13.8965	13.7197	13.422	13.5045
TTK	12.6607	12.2119	12.7605	12.3896	11.586	12.8991	11.9702	13.4152	17.5053	16.6751	13.6586	14.9264	17.8196	18.1289	17.7962	17.8914	18.9964	14.5242
TTI2	13.2782	13.9255	13.5908	14.0184	13.5818	13.4903	13.6212	12.7315	13.0648	13.3647	14.022	14.0219	13.9973	12.8935	13.4942	13.5187	13.8556	13.9428
TTI1	14.404	13.6311	13.6242	13.7989	14.2415	13.9318	13.6233	13.5984	14.145	13.94	13.9851	14.2491	14.1087	13.8931	13.5921	13.9528	13.6494	13.9571
TTF2	14.0122	14.2858	13.695	13.8516	13.2264	12.8071	14.5043	12.7382	14.8818	14.8756	13.4753	14.7913	14.733	15.323	15.2625	15.1752	15.267	15.4534
TTF1	12.7032	13.4806	13.6267	13.2363	12.3913	12.4046	13.9292	13.64	16.4687	13.4951	12.5955	15.7231	13.1396	12.4914	12.5162	12.6969	11.8928	12.7651
TTC9C	14.6615	14.0701	15.2745	14.8933	14.872	15.6275	14.6987	13.3169	14.2282	15.1363	14.8894	14.9295	14.7432	15.4061	15.0298	15.7202	15.3172	15.679
TTC9	13.1393	13.134	13.5078	13.478	13.6218	13.9475	14.4092	12.8672	13.0917	12.9753	13.4167	13.6188	13.2504	15.7819	15.9562	15.3303	15.3512	15.2924
TTC7A	12.9345	11.7829	13.0902	12.842	12.4118	13.1294	13.4039	13.095	14.0253	14.8995	15.163	13.8251	13.5319	13.8988	15.7442	15.5473	13.6214	13.7857
TTC5	13.2229	14.2809	14.6337	13.2111	14.2942	14.6936	14.5871	13.9548	13.0689	13.2405	14.453	14.4442	13.3797	14.974	14.5056	14.579	13.11	13.2703
TTC4	14.4964	14.296	14.6277	14.6601	14.1063	13.89	15.095	14.6849	14.9737	14.8177	15.3116	14.9228	15.0978	15.3535	15.2029	15.5822	15.747	15.5404
TTC39C	13.3862	12.7658	13.3257	13.8829	12.9438	13.1147	12.9271	13.3199	12.7993	13.2206	13.7447	13.6151	13.4556	13.5483	13.732	14.0207	13.3361	13.1089
TTC39A	12.5592	13.1324	13.1789	13.086	12.1939	11.4529	12.5614	12.4307	13.2292	13.1878	12.8579	13.2535	13.5462	12.3094	12.5154	13.0533	12.8694	13.0952
TTC38	14.3767	14.5839	14.9599	14.9836	15.8362	15.6827	13.8203	13.1827	17.6736	17.347	17.8578	17.4424	17.4438	13.739	13.7966	13.9289	14.0076	13.4289
TTC33	13.056	12.2959	13.0308	12.7117	13.7442	14.1387	13.9304	14.1483	12.7093	13.5329	12.488	13.6397	13.6699	13.1713	12.8717	12.793	12.9898	12.9905
TTC3	13.0854	13.2448	12.5938	12.9532	12.4377	11.5549	12.3467	12.3077	13.4976	12.7292	14.0049	12.8356	14.0367	12.4214	12.4672	12.7145	14.4374	12.3647
TTC27	14.8549	14.4465	14.1416	14.1394	14.8326	14.8051	15.8491	13.27	14.1703	14.6708	14.5835	14.1445	14.5358	14.6103	16.6318	18.2841	14.3618	14.472
TTC19	15.774	15.7984	15.8045	15.5632	16.0607	15.9585	15.5509	15.1222	15.1506	15.3596	14.6541	14.9069	14.4347	16.7618	16.9312	15.6829	15.6514	15.5569
TTC17	12.7607	12.8691	13.3746	13.5598	13.4674	12.8301	13.867	13.5788	13.1068	13.0304	13.9784	14.4791	13.7688	13.6364	13.3257	12.9834	13.3439	13.7789
TTC13	12.7799	12.4268	13.2725	12.8758	13.2926	13.7992	14.8983	16.0309	13.5673	13.6343	14.162	13.7505	14.1054	13.6505	13.7588	13.9673	14.0965	14.2663
TTC1	16.8793	16.7306	17.1841	17.0384	15.9301	16.1049	16.5287	15.8947	16.9256	16.6066	17.0433	17.1855	17.041	17.4131	17.0951	17.3637	17.2153	17.4497
TSTD1	17.5041	17.8326	16.9054	17.0688	17.0661	17.2905	15.659	15.7645	17.2062	17.261	16.4112	16.5435	16.4435	17.6437	17.2938	17.0354	16.6057	16.8281
TST	20.5094	21.0759	20.2349	20.3286	18.222	18.5334	17.846	17.8667	19.6558	19.4549	19.1258	19.1565	19.2699	17.249	17.0391	17.1122	16.6985	17.091
TSSC4	14.1137	14.0906	14.63	14.3411	14.1433	14.6019	14.2911	14.4866	14.9727	14.7829	14.526	15.2345	14.4025	15.224	15.2564	15.6428	15.2	15.3014
TSR3	14.559	14.0519	14.3424	14.633	11.4053	11.891	13.7276	12.9601	12.4147	12.791	13.5069	13.832	13.3169	12.8336	12.0068	12.2427	12.082	11.8864
TSR2	13.5985	13.4062	13.9665	13.6333	13.2178	13.4098	13.9382	13.6481	15.0024	15.096	14.78	15.2148	15.3288	14.3204	14.2973	14.023	14.0399	14.4302
TSR1	15.9318	16.2059	15.8854	15.9493	16.4502	15.9894	16.4541	16.5431	15.748	15.5988	16.2156	15.7295	15.7971	15.8473	16.1077	15.9185	16.5813	16.0987
TSPYL1	14.6821	15.0332	15.0988	15.2479	16.4608	17.3195	17.0297	16.7591	14.7812	15.1134	13.9486	14.8354	14.2423	15.3049	15.3132	15.8277	15.2782	15.5566
TSPO	18.5015	19.2249	18.6323	18.567	19.3568	19.1462	19.2003	20.0068	19.3584	19.0773	19.088	18.9714	19.0728	17.9581	18.5294	17.9433	18.4517	18.4859
TSPAN9	13.464	12.688	12.895	12.9836	14.743	14.9195	14.9439	14.7491	12.7241	11.9547	12.6836	12.1066	12.6474	12.8902	12.2169	13.0332	12.7549	13.5088
TSPAN8	19.0641	20.1116	19.2922	19.3575	19.4135	19.3555	19.018	20.2282	22.0144	21.8913	21.7061	21.6497	21.6956	15.1972	15.3745	14.2558	13.8656	14.3885
TSPAN6	15.1403	15.809	15.5445	15.1426	15.3731	15.8549	14.7441	15.613	15.8117	16.0494	16.0178	16.122	15.7381	16.5894	16.3956	17.1921	16.7655	16.8092
TSPAN5	12.5289	13.3128	12.8701	13.2951	14.1828	13.4565	11.9221	12.6592	10.3805	12.7497	12.2866	12.4401	12.0696	12.0923	11.968	11.8136	10.8322	11.7411
TSPAN3	17.7185	19.0813	17.5297	17.6084	17.3145	17.2768	16.485	16.9297	19.0012	18.7947	17.712	17.5168	17.641	15.5413	15.7389	15.3881	15.8091	15.5687
TSPAN15	14.8545	15.3212	12.9509	15.2713	14.6114	14.3904	14.6669	15.4577	16.4418	16.421	16.4592	16.5072	16.6803	15.7899	15.5406	15.5223	15.3279	15.4209
TSPAN14	15.0002	15.1287	15.3877	14.8241	13.9389	13.3864	14.2051	13.9235	13.9936	14.58	14.1354	14.3413	14.4846	13.4642	13.5108	13.5719	13.4179	13.7022
TSPAN13	15.1641	16.0234	14.8219	14.7863	13.0548	13.6542	14.3514	14.5997	14.9627	14.9556	14.5128	14.6536	14.422	16.2679	16.1468	16.1926	15.6589	16.3479
TSPAN1	14.613	16.1194	16.4625	16.0029	15.6596	16.4613	16.9785	17.5651	16.6231	18.3485	16.9793	16.7566	16.5452	16.8697	16.5383	17.6827	17.9825	17.0376
TSNAX	17.3193	17.295	16.6672	16.8713	18.2215	18.0218	16.9319	16.422	16.5418	16.1526	15.6816	15.8507	15.9141	17.5183	17.5597	17.1755	17.3784	16.8298
TSN	18.265	18.4598	17.8619	17.9824	19.2714	19.5431	18.0586	17.9121	18.2898	18.0023	17.8929	17.7664	17.9844	18.7574	18.7553	18.483	18.5338	18.4155
TSKU	12.8922	12.7116	13.2633	12.8016	12.6876	12.9306	12.1733	12.7976	13.3416	12.8001	12.3412	12.7711	12.6007	13.6294	13.1149	13.6049	12.8418	13.9482
TSG101	16.3745	16.7747	16.3902	16.4643	15.6313	15.5211	15.7362	16.622	16.3074	16.2399	16.5274	16.4492	16.3432	16.0722	16.4852	16.1333	16.5974	16.0302
TSFM	18.6721	18.9677	18.9508	19.1285	17.9282	18.2801	18.0241	18.5118	18.5511	18.1745	18.3243	18.5444	18.3653	17.3299	17.3412	17.5548	17.5686	17.656
TSEN54	13.8885	13.7382	14.0079	13.9708	13.0388	13.264	13.2714	13.4305	12.9262	13.2315	13.034	12.3736	12.5818	13.5003	13.2476	13.8538	13.3171	13.6094
TSEN34	14.4271	14.1255	14.6286	13.7731	13.8988	13.7697	13.5256	13.5935	13.8199	13.6438	13.6999	13.5486	13.2677	13.8769	13.5577	14.2861	14.369	13.7833
TSEN2	14.0747	14.1432	13.4627	13.784	13.8055	13.3163	14.1585	13.5066	13.1269	12.5302	12.4352	12.6943	11.8679	13.1067	13.0537	13.1924	13.5534	13.3074
TSEN15	13.0885	13.2736	12.6255	12.5278	12.9724	13.3747	13.0207	12.9989	12.4728	13.3653	12.4831	12.1397	11.4887	14.1124	13.6598	13.6729	12.7508	13.116
TSC22D4	14.4476	14.5459	14.8007	14.3072	14.6737	14.3531	14.7366	13.9349	14.1554	13.9068	14.6621	13.6699	14.7482	14.9715	15.2342	15.1982	15.2913	14.7415
TSC22D2	13.3948	12.669	13.5101	13.5402	12.7946	13.1168	13.2862	13.4885	13.7762	14.0335	14.1466	13.8711	13.8175	14.5373	14.4887	14.9497	14.9398	14.7315
TSC22D1	16.9822	17.2267	17.6061	16.8672	18.6824	18.547	18.0739	16.9151	17.7017	17.4998	17.6474	17.2152	17.4104	15.3881	15.442	15.8417	15.8847	15.8935
TSC2	13.6355	14.4606	14.5708	13.7355	14.6115	14.3644	13.8593	15.4838	14.7918	14.215	14.7461	14.0583	14.7111	14.7527	14.6812	13.767	15.0914	15.158
TSC1	12.6935	12.5669	13.2352	13.7457	12.6462	12.7423	13.1599	12.931	12.6528	13.4767	14.1487	12.9315	12.9928	13.3622	13.4965	13.7729	13.4957	13.5378
TRUB2	13.6561	13.2445	13.947	13.6023	13.0369	12.3548	12.6694	13.1268	13.0891	13.4618	13.4336	14.2537	13.8004	12.9993	12.4795	12.7204	12.9086	13.1576
TRUB1	14.69	14.3441	14.1595	14.1859	15.4	15.0123	15.605	14.8121	14.2872	15.1627	13.8193	13.4969	13.6942	15.1783	14.8156	15.0079	14.2507	13.9267
TRRAP	14.9333	14.74	14.8627	14.6066	15.0649	15.6333	15.4562	15.5747	14.8356	15.369	14.5553	14.4124	14.2559	15.0508	14.6758	14.8402	14.8921	15.1943
TRPT1	13.5117	13.4316	13.4976	13.257	14.0929	12.9363	14.3189	14.3845	13.2574	13.6238	13.5359	13.5711	13.3266	16.8781	16.4463	17.1267	17.8413	16.9758
TRPS1	14.3048	13.9872	14.2372	14.1929	14.2878	14.4052	12.5271	14.7107	13.597	13.917	13.9855	13.9183	14.2956	14.192	13.8667	13.854	14.3341	14.0546
TRPM4	14.0871	14.2443	13.6771	13.9219	15.5122	14.6352	15.1086	15.9489	16.3791	15.9118	16.2429	15.911	15.8623	14.4347	14.7933	13.8856	13.7024	13.9526
TRPC4AP	11.9756	12.0598	12.4092	11.8027	10.9155	12.8538	13.1357	12.4801	12.1837	12.3775	12.216	12.8292	12.89	13.1907	10.9468	13.0414	12.5235	13.0331
TRNT1	16.2771	16.0021	16.042	15.9699	16.2891	16.708	16.2526	16.0283	15.8838	16.3565	16.072	15.9814	15.9955	16.3228	15.6036	16.4444	16.0454	16.0201
TRNAU1AP	14.1864	14.1947	14.5775	14.3352	14.6397	14.8322	13.4561	12.9793	14.6865	14.9534	14.2692	14.9791	13.172	15.1599	13.5822	15.0694	12.9321	14.8336
TRMU	15.6531	14.9576	14.8246	15.0686	14.8353	14.2313	14.0795	14.7797	13.5367	14.9007	14.4669	14.3081	13.5113	12.9605	12.1611	12.9304	13.2232	13.3994
TRMT61B	14.5261	13.3749	13.5079	14.2324	14.7349	13.5351	12.602	13.1803	13.1924	14.5196	14.2651	14.3559	14.9993	13.9717	12.5261	13.199	11.5977	12.7658
TRMT61A	15.8152	15.9489	15.9146	15.9487	15.9587	16.1128	15.9524	15.7018	16.2756	15.9935	16.2706	15.9407	15.861	15.4457	15.404	15.7607	15.9043	15.6895
TRMT6	18.1221	18.6178	18.2437	18.2865	18.4411	18.5923	18.4039	18.546	18.527	18.1992	18.4889	18.5329	18.5064	18.2143	16.384	18.4871	18.2443	18.2966
TRMT5	16.1109	16.2316	15.6127	15.7427	16.0176	15.806	15.2599	14.8172	16.1533	15.9869	15.5182	15.3883	15.7816	15.3103	15.407	15.4917	15.5307	15.0211
TRMT44	14.8682	14.9361	14.7048	15.3295	15.6405	15.5548	15.5631	16.3782	15.7197	14.8997	15.9924	14.987	15.6897	15.2112	16.0658	14.9566	16.2498	14.901
TRMT2B	12.0761	11.1762	12.1911	12.1821	12.9853	13.3051	12.5591	12.6464	13.0826	13.5258	13.7065	13.2746	13.3296	12.9977	12.8479	12.9736	11.5106	13.0153
TRMT2A	15.4531	15.6343	15.4784	15.605	15.0711	15.0446	15.0716	15.46	14.4763	13.9354	14.7419	14.859	14.6441	14.5246	14.5724	14.6721	14.8567	14.9264
TRMT1L	14.886	15.4592	14.81	14.8848	15.5666	15.5014	15.5086	15.2977	14.5591	14.408	14.4831	14.2372	14.1497	15.4741	15.6195	15.4603	15.0255	15.3296
TRMT112	17.9646	18.045	17.5961	17.7472	17.9005	17.5999	17.3077	17.8905	18.2269	17.8547	18.0363	17.8285	17.9334	17.6657	17.7544	17.7014	18.1749	17.546
TRMT11	13.6633	13.22	13.4087	13.1363	13.8114	13.9484	14.0412	13.7322	13.8637	15.0226	14.1843	13.6283	14.0843	14.5989	14.2997	14.4751	13.8945	14.0246
TRMT10C	16.7651	17.254	16.8613	17.1365	17.972	18.0135	18.1039	18.4864	17.9464	17.6994	17.8905	17.9569	17.8737	16.8201	16.9062	16.8761	17.0242	17.0325
TRMT10A	12.8313	12.112	13.4587	12.9999	11.9166	12.416	12.6825	12.7083	12.7996	13.6476	13.3353	14.0695	13.3124	12.6084	11.9418	12.9117	12.9149	12.3961
TRMT1	16.0931	15.7547	15.7905	15.784	15.6596	15.8791	14.9582	17.125	15.8548	15.4478	15.993	15.4452	15.7544	15.4823	15.533	15.9181	17.0986	16.1527
TRIT1	12.5818	11.7509	12.3197	12.0517	11.874	12.8193	12.3013	12.3042	12.802	13.3945	12.1272	13.0375	12.7533	12.628	11.9691	12.4904	12.1527	12.4801
TRIR	16.3153	16.5245	16.0146	16.5439	16.8481	16.7079	17.0039	16.4217	16.531	16.0492	16.2267	16.3279	16.3671	16.4681	16.3732	16.6796	16.8621	16.6545
TRIP6	16.1347	16.5763	16.8078	16.9135	15.0669	15.4077	16.4962	16.0457	14.7373	14.2949	14.6214	14.6145	14.7326	16.9863	16.9974	16.8137	16.3533	16.7943
TRIP4	15.0304	14.9941	15.3394	15.537	14.5944	14.3074	14.8974	14.8153	15.5437	15.1208	14.8739	15.1096	14.9727	15.4776	15.7219	15.6779	15.6435	15.3632
TRIP13	15.197	14.7784	14.3948	14.0991	15.961	15.4654	15.4598	14.763	15.2703	15.1218	14.9138	14.748	14.8544	14.9104	14.6635	14.2705	14.5901	14.3291
TRIP12	14.5892	15.092	15.6091	14.9839	14.4898	14.1389	15.4702	15.1213	16.2538	16.278	16.7221	17.2459	17.0971	15.9609	16.1882	15.7392	16.1653	15.8331
TRIP11	15.1451	14.891	15.3096	15.3453	15.8301	15.9857	15.4476	16.1729	14.5738	14.9909	15.4735	14.3432	14.4545	15.6608	15.913	15.4572	15.6037	15.3631
TRIP10	16.5588	16.8361	17.0891	16.4644	15.8781	16.6219	17.0585	15.3546	15.925	16.9925	15.917	15.2415	16.9377	16.9294	16.5863	17.2908	16.776	16.7901
TRIOBP	14.2698	14.4234	14.3619	14.3892	13.0359	12.9626	13.9787	13.262	14.6923	14.1706	13.3778	13.7337	13.9	14.8963	14.6213	14.131	13.6925	14.4529
TRIO	13.8353	13.8587	13.25	13.7749	14.0913	13.883	14.1994	13.6162	13.0628	13.9408	12.4221	13.6428	13.2332	15.0896	15.291	14.5365	14.435	14.4528
TRIM65	13.8827	13.5583	13.1386	13.2167	13.9913	13.681	13.0749	12.5549	13.1538	12.9273	12.495	12.7144	12.9073	14.3628	14.5913	14.5344	14.2104	13.8032
TRIM59	12.5173	12.0904	12.8223	12.1009	12.781	14.4434	12.452	13.1633	12.6555	12.6539	11.2793	11.9366	11.4006	12.9473	12.4585	12.5051	11.8142	12.3568
TRIM56	14.7941	15.1826	14.9045	14.7341	13.9984	14.4593	13.7302	14.6823	14.89	15.0179	14.9416	14.7917	15.0207	15.1906	14.8738	14.8261	14.4783	14.8861
TRIM5	13.6713	13.6785	13.4936	13.2922	12.5991	12.6832	13.4561	13.0635	13.2514	13.3937	13.6599	13.8069	13.4361	14.1958	14.0301	13.951	14.175	14.1589
TRIM47	13.347	13.9056	12.7995	12.6337	14.8146	15.1268	15.4512	14.6583	14.1797	14.2283	13.6402	13.7025	13.8829	16.1777	16.1116	15.9515	15.8775	16.1424
TRIM41	13.845	13.0744	12.7117	13.4202	11.778	12.3313	11.5347	12.4335	13.2397	13.2444	11.8363	12.2615	12.5569	13.2129	12.5575	12.7073	12.421	12.052
TRIM4	14.4083	13.963	14.1777	14.2115	11.8095	12.7934	13.923	14.7512	13.4904	13.4483	13.6434	13.9294	13.7661	14.5194	14.358	14.5721	15.2067	14.9875
TRIM38	14.0456	14.2033	14.7973	14.2171	13.3954	13.4705	11.5961	13.1099	14.1853	14.0965	14.2558	13.4026	14.1196	13.5264	13.2096	13.3491	13.7689	13.4699
TRIM36	12.9223	12.9682	13.1139	12.9833	12.8077	13.0978	14.2633	14.1285	12.6569	12.6189	13.3539	13.4311	13.0134	11.7186	11.3926	12.494	12.4354	12.6906
TRIM33	15.3805	15.3623	15.4335	15.4808	14.7345	14.7509	14.8655	14.4933	15.2585	15.0531	14.6957	15.1903	15.3007	15.6999	15.9241	15.7745	15.6871	15.3986
TRIM32	14.5078	14.335	14.8433	14.9081	13.9832	14.7652	14.2923	14.2896	14.5002	14.3657	14.3354	14.4993	14.4407	14.1614	14.0958	14.4601	14.1996	14.3983
TRIM3	13.2752	13.7515	13.1195	13.45	12.6409	13.364	13.6451	13.7208	13.893	13.845	14.7778	14.4196	14.6212	13.4274	12.5565	13.276	13.0521	13.674
TRIM29	14.8163	14.3737	16.4426	16.5787	16.0231	16.0919	18.2004	18.1637	11.394	13.5968	13.8868	14.1453	14.5969	16.7408	16.7955	17.0166	17.1442	17.3399
TRIM28	19.0213	19.1766	18.8515	19.1157	19.7176	19.71	19.4163	19.1272	19.7212	19.3316	19.325	19.2781	19.3319	19.0124	19.0264	18.7002	18.7262	18.5611
TRIM27	13.7283	13.9799	13.6393	13.4566	14.1105	14.1681	13.6392	13.9133	14.1351	14.2741	13.4333	13.6828	13.6314	13.7801	13.8622	13.903	14.0327	14.0396
TRIM26	15.758	14.799	16.7811	15.9156	12.8864	13.7073	13.9068	15.2652	15.1611	16.0173	14.4237	15.0556	15.2376	15.2342	15.043	15.1878	15.4002	15.128
TRIM25	18.9089	18.9779	18.2407	18.3326	16.8722	17.2508	17.3121	16.6624	18.584	18.5581	18.2394	17.6168	18.2794	18.8053	18.8417	18.325	18.1818	18.0992
TRIM24	13.8649	13.0825	14.454	13.2726	14.1075	14.6466	14.4147	14.6393	13.8876	14.3848	14.1725	14.1855	14.2761	14.1584	13.7619	13.8411	13.495	13.5733
TRIM21	16.1491	16.4729	16.4733	16.8258	15.3418	15.2092	15.5309	16.1989	16.3038	15.9453	15.9062	15.716	15.7597	14.9854	14.8373	13.7309	13.8848	13.8643
TRIM2	16.0142	16.5777	15.3478	15.6851	16.3116	15.3523	15.1227	14.8712	14.9286	14.2083	14.9105	14.3108	14.2973	15.1705	15.5868	15.2455	15.9527	15.2201
TRIM16	12.9054	13.1332	12.7373	11.9238	12.4205	12.711	14.137	13.9628	14.794	14.8877	15.5074	15.7217	15.3643	15.3133	15.0737	14.6187	13.995	14.1129
TRIM15	12.0796	13.3862	14.3077	13.6827	13.312	13.3971	13.628	13.4127	14.324	14.1624	14.6225	14.1195	14.2022	12.8563	12.7184	13.6466	14.0843	13.7857
TRIM14	14.6313	14.5946	14.3676	14.7232	13.7412	13.4501	11.8845	13.2857	15.5048	15.0932	14.3472	14.0485	14.2923	14.5988	14.9117	13.1231	12.7685	12.7153
TRIM13	13.9286	13.9101	13.5229	13.436	13.6786	13.1195	14.0382	15.6157	13.9026	13.1265	12.7349	13.9036	13.6291	13.0457	13.0457	13.0825	12.7625	13.3621
TRIM11	12.921	12.1608	13.1527	13.2123	12.5335	12.4909	12.8395	12.8729	12.8762	13.1618	12.9488	12.6546	14.0215	13.2402	12.7569	13.3929	13.8596	12.4278
TRIAP1	16.7578	17.2067	16.7108	16.7884	16.4989	16.1547	14.4129	14.5077	15.0992	15.5774	14.5822	14.7552	14.6813	14.5257	14.083	14.1102	13.634	14.0015
TREX1	17.4343	18.3931	17.8374	18.0106	17.0235	17.0327	17.8923	14.2629	17.5945	17.5214	17.1379	17.5406	12.9348	18.0444	17.4104	17.9948	18.1206	18.5184
TRAPPC9	15.4434	14.1513	13.7706	13.7351	14.0439	14.7803	14.1354	14.9113	15.0068	14.8087	15.0093	14.0898	14.9866	14.5237	15.075	15.1306	14.8927	14.1494
TRAPPC8	14.4445	14.4781	14.4269	14.4874	13.9989	14.2526	14.2684	14.2489	13.2646	13.2344	12.5187	13.5663	13.2851	14.5469	14.2815	14.2457	14.4254	14.1967
TRAPPC6B	15.7273	15.7804	15.277	15.2851	14.7023	14.9192	15.5546	15.1	15.274	14.8874	15.4515	15.0588	15.1613	15.9879	16.1011	16.0442	15.9756	15.521
TRAPPC6A	12.2023	12.6171	12.4452	12.8578	12.4348	12.6381	12.5648	12.5556	12.4657	12.451	12.4297	12.5193	12.4693	13.6488	11.8691	12.2516	12.3783	12.5566
TRAPPC5	15.2109	15.3546	15.8508	15.7238	14.933	15.0607	15.5986	15.0771	14.5871	14.679	15.3796	15.291	14.769	15.987	15.806	15.8477	15.7373	15.7411
TRAPPC4	15.4848	15.5613	15.5676	15.6062	14.3228	14.5541	15.2531	14.7118	14.7137	14.9499	14.5803	14.5752	14.5928	15.774	15.9057	15.6158	15.5211	15.5681
TRAPPC3	16.828	17.1419	17.2891	17.2677	16.2341	16.0056	17.0839	16.9732	17.0234	16.569	17.2536	17.0129	17.2083	17.4705	17.355	17.3436	17.736	17.6925
TRAPPC2L	14.8165	14.8712	14.523	14.683	14.4234	14.3185	14.3238	13.7704	14.4851	14.489	13.988	14.553	14.5054	14.8153	14.9321	14.8171	14.6149	14.346
TRAPPC14	12.379	10.6461	12.8137	12.4953	12.4931	12.1129	12.1052	11.9236	11.3775	12.1164	12.3322	12.187	12.2256	12.835	12.6629	12.9155	12.4685	12.6272
TRAPPC13	14.1682	13.702	14.4617	14.2997	13.7801	14.1095	14.7433	13.751	13.3452	13.5205	13.4676	13.485	13.5789	14.2564	13.9802	14.098	14.7858	14.0906
TRAPPC12	15.7625	16.3087	15.805	15.8874	15.9769	16.3025	14.6243	16.4847	14.9947	15.5028	15.4809	15.648	13.4762	15.2797	16.459	16.4794	15.8542	16.2748
TRAPPC11	15.1855	15.1203	15.6091	15.277	15.123	15.267	15.1499	15.1749	14.2657	14.2255	14.6322	14.8026	14.7025	15.4888	15.3	15.0162	14.7362	14.8225
TRAPPC10	14.0884	14.9605	14.5752	14.4123	14.0939	14.3685	13.986	14.9612	14.3009	14.5653	14.189	14.6235	14.3273	14.6924	14.7071	14.8685	14.7897	14.5965
TRAPPC1	14.9479	15.3472	15.1279	15.3197	14.6575	14.1316	14.9723	14.6971	14.9639	14.8751	15.0081	14.7527	14.5532	15.498	15.7582	15.2808	15.6261	15.4335
TRAP1	19.5997	21.9632	19.6973	19.7438	19.1006	18.8521	22.3899	19.2701	19.3842	19.4048	19.1903	19.5147	19.1184	17.7337	17.6457	21.6918	17.95	17.9628
TRAM2	12.049	10.3438	12.7668	12.5527	13.3964	13.1426	13.4051	15.1948	12.6358	13.4558	12.6058	13.1975	12.7655	13.6441	13.1413	13.2552	13.1304	14.0938
TRAM1	16.0422	15.5744	16.4163	15.8092	15.7769	15.9791	15.9708	17.6758	16.166	16.642	15.6076	16.4129	15.792	17.9513	17.1854	17.2543	16.6171	17.5151
TRAFD1	14.0672	13.8426	13.393	13.2294	13.009	11.6228	14.1112	13.4447	12.7653	13.2262	13.5619	13.2361	13.4275	13.8542	12.9555	13.4552	12.6314	13.1992
TRAF7	12.7472	12.4121	13.4662	13.259	11.1795	12.2057	12.6097	13.4204	12.3216	12.9649	12.9244	13.0711	13.1025	12.5448	12.7109	12.9531	12.4014	13.4732
TRAF6	13.8149	13.7398	13.6844	13.0666	14.1724	14.0772	13.8689	14.4537	13.5625	13.701	13.9484	14.0576	14.0085	14.5015	14.2239	13.9629	14.1154	13.9067
TRAF5	12.5377	11.9009	12.6373	12.0114	11.9683	12.2491	11.9269	12.3731	13.573	13.7711	12.5537	13.1369	12.4973	12.2309	11.8821	12.2648	12.1248	12.1638
TRAF4	13.4029	11.7208	12.9676	13.5674	10.8513	12.0061	11.6524	12.2128	13.5162	12.9296	14.3032	12.619	13.5655	12.5425	11.7007	12.0399	12.2709	12.1907
TRAF3	12.2545	11.2508	12.535	12.6276	13.1418	13.3129	12.2756	12.7879	11.5754	12.9561	11.8395	12.7127	12.49	13.4845	13.4303	12.8528	12.5774	13.0826
TRAF2	14.8465	14.9858	14.508	14.6354	13.5708	14.156	13.7138	13.7598	15.2428	14.8348	15.2849	15.0697	15.2889	14.7657	15.0897	14.8627	14.4682	14.5214
TRADD	14.41	14.6795	14.7225	14.8164	12.4038	12.6086	13.9195	13.5696	12.8779	13.6433	13.9166	13.6273	13.7558	14.3969	14.4227	14.0517	13.7015	13.4801
TRABD	16.0195	16.1233	16.8575	17.1391	15.0324	15.3621	16.4418	17.6091	16.1164	16.2287	16.4985	17.0515	16.7172	14.744	14.9347	15.5405	15.933	15.5646
TRA2B	18.7417	18.9913	17.6208	18.8207	17.5249	18.3265	17.6827	17.5529	17.7095	17.4292	17.5428	19.1461	18.9413	18.6633	18.7671	17.998	17.2624	17.7613
TRA2A	17.7624	17.9032	18.0446	17.9271	18.2533	17.8976	18.0973	18.1761	17.7308	17.4082	17.6846	17.7923	17.6637	17.7285	17.8365	17.7161	17.544	17.8229
TPX2	13.3728	11.8657	13.5735	13.1285	14.1643	14.2498	14.0499	14.0306	15.8974	15.6065	15.1615	15.2986	15.2801	15.5503	15.5164	15.6603	15.4051	15.1054
TPT1	18.916	18.3515	19.339	18.9193	16.5654	16.8981	18.6638	18.5347	20.0448	20.1795	20.6014	20.5179	20.4341	18.925	18.7814	19.485	19.5575	19.2053
TPRN	14.792	14.578	14.6649	14.7023	12.0302	12.4658	13.8817	13.9188	15.4767	15.4745	15.9024	15.8909	15.8287	15.9841	16.1206	15.3575	15.2596	15.0096
TPRKB	15.2867	15.3656	15.0667	15.006	15.8111	15.189	15.2377	14.5721	14.8869	15.2193	15.2365	15.037	14.9545	15.2055	15.3448	15.4471	15.8368	15.6909
TPRG1L	15.4838	15.2378	14.3826	14.5927	14.8634	15.486	15.7	16.1951	14.9977	15.1335	15.4695	15.3669	15.2307	14.8516	15.0171	15.2953	14.7738	15.2258
TPR	17.3535	17.0084	16.8704	16.7375	17.0828	17.1869	17.4526	17.2554	17.2103	17.1336	17.2872	16.826	16.6064	16.7686	16.8962	16.8636	16.8223	17.0774
TPPP3	14.8917	15.2347	14.7417	14.6832	17.8523	17.5986	18.5499	16.808	14.6851	14.6408	15.6057	14.8074	15.2262	14.6028	15.2855	14.6163	14.0967	13.6399
TPPP	14.0924	14.1315	14.2072	14.0865	16.1355	16.0831	16.3605	15.3108	13.7918	13.8111	14.0541	13.436	14.128	13.4037	13.1728	12.9949	12.7752	13.482
TPP2	17.6427	17.1235	17.3095	17.3114	17.2479	17.0479	16.4338	16.1559	17.9151	17.6712	17.9011	17.6926	17.8329	15.8161	15.9616	15.5288	15.7644	15.6311
TPP1	17.0897	17.3842	17.8757	17.5461	16.8786	17.5881	17.6125	17.753	17.3602	17.8095	17.1156	17.6809	17.1364	18.1436	17.688	18.3294	17.7411	18.3475
TPMT	17.3768	17.5812	17.6238	17.4032	15.5359	15.4457	15.1694	14.0362	16.4662	16.4277	17.0159	16.7022	17.0221	16.26	16.1736	16.489	16.3781	16.326
TPM4	18.8767	19.1387	18.1571	18.2238	19.0759	18.8233	19.1592	18.0958	19.6163	19.5083	19.7187	19.2234	19.5844	19.4859	19.6488	18.8256	18.9555	18.5218
TPM3	20.4161	20.7443	20.3152	20.1999	20.2307	19.966	20.3217	19.7592	20.754	20.6736	20.4774	20.3998	20.5921	21.3042	21.3488	21.0032	21.0871	20.7092
TPM2	14.9733	11.5673	14.8194	14.2827	14.5489	14.1225	14.8967	17.6429	13.5397	16.9326	16.5054	16.566	14.4199	13.6682	17.0902	14.5947	14.4621	14.3079
TPM1	19.1353	19.1711	18.511	18.5116	18.0112	17.8254	18.2302	17.8749	18.0676	17.8299	17.9616	17.8856	17.8991	19.1948	19.2807	18.2886	18.0439	17.9982
TPI1	22.1096	22.3496	22.2975	22.1506	22.1885	22.1949	21.5291	20.8121	21.9557	21.8624	21.9911	21.7512	21.8806	20.4774	20.2837	20.573	20.3674	20.2411
TPD52L2	18.5229	18.9529	18.6603	18.4187	19.0957	19.2443	18.6506	17.8796	19.1317	19.1411	19.2035	18.9636	19.1766	20.0788	19.9504	19.8634	19.6949	19.9008
TPD52L1	16.6772	17.3105	18.5687	18.655	16.5376	16.6512	17.7897	15.8828	15.5257	15.199	16.1871	15.2729	15.9691	16.9872	17.0576	17.1635	17.155	17.1572
TPD52	18.2192	18.5887	17.7703	18.2388	18.5424	18.9826	18.2413	17.3641	20.1145	19.6473	19.5869	19.4992	19.5343	19.4946	19.281	19.3027	19.0987	19.1953
TPCN1	12.9515	13.4173	12.5472	12.7323	11.8192	12.1601	12.7373	12.1701	14.019	14.1218	13.4153	13.208	13.4146	14.6278	14.8133	14.0797	13.8115	14.1605
TPBG	13.0747	13.8342	13.934	13.7315	14.1603	14.0235	14.2597	14.8583	11.4171	12.2197	12.4716	13.0166	12.5754	15.4147	15.2599	15.2525	14.7268	15.8677
TP53RK	15.8198	15.9569	15.275	15.8464	16.4552	16.276	15.8184	14.3654	16.0814	15.5887	16.1554	15.4872	15.6683	16.116	16.1391	16.1971	16.3885	16.2192
TP53I3	16.3045	16.4548	16.5187	16.788	16.824	16.725	16.5608	15.6388	14.6609	14.734	15.8437	15.3712	15.739	15.9266	16.0016	15.9689	15.9294	15.8089
TP53I11	13.5946	12.6646	13.4639	13.3653	14.5428	14.7723	15.3634	15.729	17.1339	17.1064	17.0291	16.7126	17.0428	15.2546	15.0917	14.4884	15.2579	15.0126
TP53BP2	13.113	12.0843	12.7478	12.6213	11.1789	12.5232	12.6252	12.6238	12.9509	13.34	13.4749	13.3286	13.3295	13.4947	13.2851	13.6251	13.0801	13.1755
TP53BP1	16.6724	16.9557	16.7212	17.0031	16.2698	16.5452	16.5173	16.4511	16.2832	16.0449	16.4792	16.6733	16.715	16.6173	16.7138	16.3895	16.572	16.6248
TP53	12.4584	13.1394	12.9939	11.7422	12.7121	13.2265	13.1384	13.2902	17.9315	17.8446	17.3123	17.2762	17.3786	14.2474	14.5797	14.3456	14.2228	13.2706
TOX4	14.8752	14.5973	14.6105	14.6192	14.6691	14.5141	14.5549	14.8792	14.5121	14.5779	14.5428	14.7822	14.4895	14.6573	14.4951	14.9535	14.7895	14.4706
TOR4A	14.4142	14.6665	14.0873	13.533	13.4447	13.7351	13.4924	13.9413	15.447	15.267	15.1048	15.3418	15.1636	13.9418	13.871	14.3539	14.7379	14.7253
TOR3A	13.8155	14.1016	14.3364	14.2917	13.8726	13.9534	14.2781	14.5565	14.2078	13.619	14.1552	14.5926	13.965	14.9313	15.7346	14.6382	15.3294	15.867
TOR2A	15.0905	15.2105	14.8707	15.2124	16.4058	16.0739	16.7678	16.7086	15.364	14.8136	14.638	14.9175	14.8399	14.9858	15.4095	15.1504	16.3378	16.3501
TOR1B	14.3657	14.4988	15.0208	14.7962	15.0535	14.8789	15.0533	16.0916	15.5604	15.3811	15.4555	15.5705	15.6722	15.5177	15.7009	15.8992	16.0527	16.2809
TOR1AIP2	16.0978	16.1929	16.1603	15.9374	16.7606	16.2785	16.7195	16.9218	15.2664	15.5166	15.9982	16.1305	16.2323	16.445	16.7769	16.3192	16.8935	16.7379
TOR1AIP1	16.5049	16.6065	16.7779	17.0089	17.1324	17.0508	16.5515	16.9672	16.0886	15.961	16.2364	16.6578	16.7996	16.351	16.3273	16.374	17.0105	16.8613
TOR1A	16.2703	16.2861	16.2157	16.4013	17.3344	17.3915	16.9538	17.085	16.3229	15.781	16.0272	16.1493	16.2564	16.4092	16.6643	16.3817	16.8856	16.8475
TOPBP1	14.2741	11.3123	12.3691	12.0664	15.2967	13.1876	14.4273	13.8881	14.1572	14.9786	12.139	14.2134	12.5479	13.1711	15.9179	13.0951	14.3239	13.9336
TOP3B	13.5811	14.0791	14.2938	14.2588	13.5958	14.0813	12.9127	13.9543	14.9165	14.9476	13.998	14.6458	14.5957	14.022	14.0894	12.8925	13.8177	12.298
TOP3A	12.6985	12.6118	12.8961	12.875	13.6456	13.2808	13.4553	13.8175	13.7248	13.4473	13.176	12.7607	12.4837	13.0749	12.8838	13.3634	12.2832	13.6881
TOP2B	16.942	16.8767	16.4453	16.685	17.5784	17.5306	17.092	17.3889	15.8662	15.6568	15.6818	15.4086	15.3486	16.2607	16.6424	15.9229	16.1861	15.9995
TOP2A	14.7078	13.8835	14.9862	14.635	15.215	15.3696	15.6926	15.5186	17.6528	17.4399	16.9274	17.4547	17.0024	17.7584	17.8501	18.0448	17.7252	17.8448
TOP1	18.8261	18.5053	18.4052	18.5559	18.3397	17.9571	18.5574	18.9742	19.2898	18.9737	19.282	19.1905	18.8323	18.4407	18.768	18.4573	18.8965	18.8066
TONSL	13.6312	13.4208	13.5324	13.0031	11.5282	12.2511	13.1855	12.6553	13.1066	13.5451	13.4397	13.4629	13.3178	13.8357	13.3682	14.335	13.3715	13.4697
TOMM70	17.8533	17.9979	18.1936	18.0723	17.6625	17.5153	18.2193	18.6488	17.4996	17.5827	17.4222	17.3686	17.1623	17.9064	17.9753	17.8314	18.2616	18.1902
TOMM7	13.4412	13.6893	13.3775	13.4345	13.5819	11.5072	14.1413	14.3019	12.5216	12.7674	13.2843	13.3191	13.3315	13.4167	12.3051	12.9272	14.2936	13.8996
TOMM6	13.6246	15.1785	13.4414	14.8967	15.5716	13.3899	15.1373	14.926	14.99	13.5057	14.9481	13.6212	14.9465	12.9697	14.627	12.8827	15.8204	12.897
TOMM5	17.469	17.6527	17.5798	17.5901	17.3289	17.0239	17.6369	18.1425	17.4548	17.5303	17.3734	17.5137	17.7362	17.1185	17.1244	16.9969	17.3966	17.3126
TOMM40L	13.1662	13.8074	14.1969	14.0803	13.9064	13.7848	13.6128	15.4177	13.4541	13.7388	14.0446	13.5594	14.3155	13.9257	13.8707	14.2708	14.4483	14.136
TOMM40	18.1384	19.242	18.234	18.8801	19.1738	18.5399	19.2323	19.7436	19.3383	18.4068	19.2439	19.0677	18.8953	18.1285	18.4703	17.9819	18.8109	18.9468
TOMM34	16.2945	15.7209	17.0645	16.8592	16.7439	16.5175	17.3379	16.4573	17.3011	16.8238	17.902	17.6106	17.9846	17.2286	17.2988	17.4585	17.7146	17.4873
TOMM22	17.8514	18.1856	17.8933	17.9408	17.7349	17.6752	17.9162	17.9916	17.5001	17.4601	17.3622	17.615	17.5653	17.354	17.4851	17.2679	17.3802	17.6025
TOMM20	16.1253	17.43	16.5567	17.781	17.579	16.6017	16.7553	17.8768	16.6329	16.1691	16.36	16.0792	16.0214	15.8	16.8747	16.1609	17.2102	15.9878
TOM1L2	14.9782	14.9937	15.232	15.1196	13.8579	14.2422	15.6753	14.9814	15.0527	15.0286	16.082	15.478	16.0951	16.5261	16.8253	16.4148	16.4915	16.68
TOM1L1	15.1769	14.9354	14.2489	14.8234	14.2533	14.0804	14.1014	13.5866	14.8932	14.8628	14.6375	14.7037	14.9014	15.2232	15.6934	14.9435	15.2038	14.935
TOM1	15.0188	15.5539	15.4869	15.5916	15.1203	15.5054	15.2676	15.29	15.321	15.3079	15.5636	15.8386	15.8608	15.5921	15.5673	15.4606	15.9255	15.7239
TOLLIP	15.842	16.2223	15.8804	15.841	15.2706	15.168	15.7165	15.1436	16.0312	15.6164	15.6933	16.0682	15.5695	16.4857	16.3293	16.4234	16.495	16.6017
TOE1	15.4448	14.7311	15.8579	15.7973	14.6331	14.7453	15.004	13.6946	15.5837	15.6599	15.6739	15.7224	14.9345	14.5645	15.1441	15.0605	15.0178	14.9222
TNS4	13.2631	12.0031	13.1843	12.5946	14.5637	14.0454	15.5132	13.0971	16.7738	16.3808	16.757	16.6697	16.737	14.6115	15.0952	14.5923	15.1801	14.7029
TNS3	14.4002	15.5117	13.5113	14.3899	14.1804	15.1827	13.4114	13.29	15.1512	15.9141	15.0879	15.7922	15.3914	16.6182	16.9721	16.8482	16.6054	16.1819
TNRC6B	13.6962	13.8113	13.932	13.3747	13.9732	13.8215	13.341	13.7739	12.7778	13.2868	13.6803	14.0357	13.2386	14.6273	13.3293	14.2778	13.3412	14.025
TNRC6A	11.9743	11.3366	12.6409	12.689	11.2284	12.0914	13.083	11.5036	10.0753	12.3658	11.5157	12.3093	11.2869	12.7794	12.5445	12.8887	12.8344	12.4804
TNRC18	14.5311	14.5673	13.5472	13.9074	13.4179	12.7961	11.7409	11.9736	13.4955	13.3113	13.1757	12.8142	12.7092	13.2539	12.8927	13.3677	12.5632	13.0537
TNPO3	17.2296	17.1618	17.209	17.1555	16.5846	16.225	16.3495	15.5221	16.4616	16.4902	16.7378	16.7678	16.7363	16.7333	16.3755	16.9087	17.0336	16.7018
TNPO2	15.1949	15.4374	15.2307	14.9661	16.1673	15.7724	15.9121	15.4851	14.4104	15.1397	14.5404	14.8509	14.5493	15.2593	15.2615	14.9502	15.2596	15.2075
TNPO1	17.8676	18.2175	18.0647	17.9404	17.9919	17.5032	17.988	17.7054	17.7024	17.4364	17.8576	17.3665	17.7632	17.7253	17.8316	17.9049	18.1012	17.8251
TNKS1BP1	14.9834	14.9098	14.7762	14.6642	15.0947	15.3338	15.6351	15.4683	15.5051	15.3567	15.7239	15.8679	15.7718	15.8654	16.0631	15.9496	16.0988	15.8296
TNK2	12.9934	12.6722	12.6607	12.2472	12.439	12.5417	12.5747	12.6062	11.5379	12.0496	13.3618	13.0016	12.8289	13.7827	13.8918	13.6661	13.3124	13.4873
TNK1	13.7302	14.1286	14.069	13.611	12.4832	12.6865	13.3344	13.0184	12.1973	12.7801	13.4467	13.3782	13.1566	13.6277	13.7223	13.6461	13.3037	13.5969
TNIP1	14.0457	13.3874	13.3894	13.3262	13.5917	13.5556	13.3584	12.8996	14.0531	14.1795	13.6365	13.7502	13.7299	14.5669	14.6217	13.6449	13.1778	13.5437
TNIK	14.7007	14.5516	14.367	14.0292	12.0919	12.9567	13.0283	13.318	15.0429	14.9969	15.1142	14.9651	14.9662	12.8973	12.55	12.8922	12.8341	13.3151
TNFSF9	12.9848	13.6563	13.2285	13.462	14.9206	14.7063	15.1535	16.2471	13.8636	13.7123	13.9864	13.7959	13.8294	12.4324	13.3215	12.5492	13.3488	13.0919
TNFRSF21	15.1254	14.7145	14.286	14.6611	13.2451	12.875	14.4191	14.3492	13.4215	13.6765	12.8382	13.008	13.219	14.3163	13.912	15.6195	16.0239	15.7583
TNFRSF10B	14.675	15.0294	14.753	14.7161	14.6475	14.3784	15.1848	15.0504	14.0897	14.2323	13.5295	13.4939	13.3983	13.2501	12.834	12.9924	13.0587	12.8709
TNFRSF10A	15.4735	15.4522	14.8213	14.2567	14.2098	14.5567	14.8464	15.2807	13.8655	13.9405	13.2915	14.2641	13.55	13.8723	13.8777	14.1329	14.3826	14.8241
TNFAIP2	11.9435	12.251	13.9125	13.7455	15.3613	15.3096	15.1657	15.3235	14.4485	14.2777	13.2141	11.2159	13.2786	16.1818	16.1039	15.1808	15.0049	14.8728
TNC	12.3082	12.1768	12.4724	12.2326	12.677	12.7249	12.7146	12.6123	12.4056	12.5517	12.3183	11.7569	12.0812	12.5629	12.5478	12.2634	12.5221	12.8526
TMX4	13.7385	13.757	13.3146	13.3225	16.8598	16.8597	15.1654	16.5673	13.798	13.945	13.2278	13.5761	13.7555	15.175	15.2145	14.253	14.659	14.1482
TMX3	15.5757	16.0041	16.0163	15.8693	17.7729	17.7079	17.5605	18.3871	14.886	14.8071	15.1294	15.2395	15.0027	16.9732	16.6865	16.5972	17.4991	17.4282
TMX2	16.1802	16.0013	16.9109	16.3651	16.1459	15.8605	17.1882	17.4477	17.7078	17.4133	18.0614	17.898	17.6074	17.0651	16.9648	17.0169	17.6122	17.3586
TMX1	18.2292	18.2629	18.3745	18.3926	18.7918	17.9928	18.3735	19.0768	18.68	18.1386	18.9448	18.3042	18.2967	18.131	18.318	18.3711	19.2132	19.3471
TMUB2	12.5001	11.2777	15.7523	15.458	14.9803	12.1821	12.0865	12.5915	11.9727	15.0141	12.1976	14.573	14.3446	12.6257	12.8954	12.788	12.4082	15.1559
TMUB1	15.76	15.8495	16.1024	16.2238	14.0684	14.2147	14.7862	14.7835	15.6642	15.918	16.1848	16.0952	15.9551	15.7222	15.6601	15.9278	16.3085	16.1704
TMTC3	14.9205	14.5266	15.3444	15.2933	14.9012	15.0147	15.141	15.3345	13.7323	13.9541	14.0735	14.2494	13.7913	14.8928	15.1287	14.7064	15.0376	15.3459
TMTC2	12.1118	11.2654	12.5025	12.3182	10.9363	11.9904	12.4612	13.0003	9.98339	11.9762	11.9145	12.447	12.5669	13.319	13.074	13.1247	14.0623	13.647
TMT1B	14.5404	15.0286	14.4269	14.782	18.0707	17.6961	17.7334	17.4762	19.0303	19.0541	19.4338	19.4535	19.5366	14.8583	15.0849	15.3589	15.3322	15.2636
TMT1A	14.9055	14.1263	14.5434	14.123	13.4513	13.3944	13.9087	13.966	15.1947	15.0028	15.8418	15.6134	15.9978	13.2667	13.1357	14.1754	12.8759	13.0857
TMSB10	14.5408	14.4663	14.2689	14.3385	13.2266	13.0122	13.4689	13.4955	13.1641	13.9066	14.3465	14.0734	13.9627	13.4278	13.6341	13.0576	13.3857	12.9364
TMPRSS4	12.2398	13.4832	13.0513	12.815	13.6496	13.538	12.8906	13.5179	15.376	15.3869	15.574	15.6479	15.4497	14.9875	15.2284	15.3911	15.0238	15.3984
TMPPE	13.6855	13.7285	14.0364	14.0482	14.6137	14.7253	14.436	14.3168	13.2359	13.1395	12.576	13.1901	13.0623	13.7632	13.5035	13.5641	13.6782	14.2593
TMPO	19.5642	19.5574	18.8902	18.8648	19.7483	19.4739	18.7678	18.858	20.1518	19.9671	19.6258	19.5079	19.6993	19.4963	19.4732	19.2332	19.3716	19.1965
TMOD3	17.3656	17.4371	17.1143	17.2723	16.8121	16.4666	17.4918	17.3156	17.3433	17.5252	17.4875	17.3859	17.6085	18.0435	18.3875	17.7956	18.0026	17.9046
TMLHE	14.8924	15.3637	14.2218	13.8014	16.4289	16.5767	15.2086	15.5273	16.197	16.2095	15.2881	15.2698	15.431	14.8575	14.7692	14.1451	14.0847	14.5828
TMF1	16.9095	16.8302	15.3102	16.7397	15.42	15.3195	17.0679	17.8627	15.9532	15.7113	16.8142	15.6217	16.4477	16.4869	17.3468	16.9882	17.2815	17.8126
TMEM9B	13.5698	13.8909	13.5515	13.6468	14.0891	13.9511	14.3071	14.9438	13.4009	13.8427	13.8875	14.3654	13.9318	14.1242	14.421	13.9009	14.2111	14.3494
TMEM97	17.9811	17.9478	17.2806	17.6365	18.5891	18.1647	17.549	18.3126	19.2222	18.605	19.2823	19.2467	19.1446	17.1336	17.5768	17.4238	18.0495	17.9212
TMEM9	14.9184	12.6396	15.321	15.2613	14.7312	15.0369	14.35	13.3828	15.2669	14.9422	15.6277	15.345	15.2947	15.0165	14.7302	13.3724	15.1324	15.2136
TMEM87B	14.8705	14.6768	15.3226	14.9726	15.1736	15.4296	15.5521	15.0431	14.9979	15.2882	13.5693	14.1114	14.1565	15.9498	16.2811	15.8699	16.3794	16.6336
TMEM87A	14.7369	15.4234	15.1688	15.0568	15.6539	15.6578	15.6534	16.4567	15.602	15.1969	15.2665	15.5189	15.3102	15.9464	16.2814	16.0296	16.7467	16.6132
TMEM70	17.5499	17.709	17.1298	17.2889	16.9365	16.7016	17.5351	17.9177	16.955	16.6525	16.7188	16.7243	16.9272	16.0923	16.4615	16.1716	16.1481	16.5538
TMEM68	14.5664	14.9079	15.169	15.3864	14.2796	15.0145	15.8815	15.9152	15.0209	15.1373	14.6007	14.4571	14.4898	14.2431	14.5377	14.4569	14.5722	15.1574
TMEM65	14.5072	14.9897	14.5642	14.7557	16.5838	16.5273	16.94	17.5772	15.7347	15.5469	15.8898	15.9636	15.6646	14.3394	14.2244	14.6635	15.0814	14.9204
TMEM63B	14.9624	14.8183	15.2473	15.6336	14.244	13.689	15.0973	14.938	14.2105	14.1647	14.045	14.4337	14.2636	14.4424	14.5048	13.7303	14.1845	14.3398
TMEM63A	16.3664	16.6098	16.2114	16.3816	15.6818	15.7995	15.5835	15.9878	15.8616	15.361	15.7732	15.7539	15.8302	16.8891	16.9736	16.5297	16.398	16.6504
TMEM62	14.1671	13.465	14.6087	14.0526	12.8241	13.9815	13.5927	14.2778	14.2478	14.4876	13.3822	13.8944	13.5297	13.7405	12.9837	13.6209	13.224	14.1768
TMEM59	14.1691	14.8759	14.5385	14.6377	15.4877	15.1571	13.8772	14.6941	14.2848	14.2592	13.4054	13.4692	13.8894	13.2402	13.5133	14.0556	13.9257	14.0121
TMEM51	12.1235	12.3502	12.9298	13.0878	13.2176	13.7385	12.7612	13.8188	14.6615	14.9192	14.7918	14.7801	14.5696	14.2501	14.2265	14.2093	13.1384	14.1666
TMEM45B	13.9032	13.3664	15.0199	14.7553	14.4947	14.5584	15.109	15.9854	14.8746	15.15	15.5124	15.4765	15.6451	12.7898	13.2567	14.0297	14.0401	14.3613
TMEM43	16.9803	17.1678	17.1781	17.0854	19.0923	19.3115	19.1174	19.8352	16.6476	16.8594	16.8372	17.1099	16.7422	17.8863	17.9178	17.6761	17.9593	18.3707
TMEM41B	15.1483	14.9288	15.4907	15.4838	16.7731	16.5985	16.9522	16.9289	15.656	15.3894	15.3211	16.1337	14.6442	16.1755	16.3809	16.1859	16.4839	16.8393
TMEM41A	14.9573	14.9195	15.4664	15.0338	16.3993	15.6661	16.5079	16.9025	15.9518	16.0456	16.6641	16.7441	16.601	16.2029	16.4017	16.085	16.8124	16.5922
TMEM39A	12.5386	12.4013	12.7731	12.6463	12.1448	12.4647	12.4089	11.8351	11.8103	12.9043	12.8348	12.9721	12.8995	12.181	11.9584	11.955	11.3957	12.2559
TMEM38B	16.0081	16.4177	16.6503	16.0901	16.7802	17.3631	17.5673	18.8915	16.4897	16.7065	16.6908	17.4012	16.7053	16.252	15.8985	16.7591	16.1655	17.399
TMEM33	17.2937	17.3259	18.1399	17.7022	18.9349	19.4585	18.9511	20.1084	17.1681	18.1257	17.8045	18.1866	17.6529	18.108	17.7965	18.6069	18.1101	19.289
TMEM30B	14.8671	15.5397	15.4035	15.1476	13.8058	13.5936	12.6807	14.5063	14.8599	14.7666	14.6593	14.7062	14.4663	15.1965	15.7146	15.0941	15.1627	15.3847
TMEM30A	15.667	16.5596	15.9977	16.161	15.1184	14.9982	13.8971	15.6268	15.0973	15.5779	14.4859	15.0174	14.7295	14.8544	14.5639	14.0605	14.1829	14.555
TMEM263	15.8093	16.0824	16.0078	15.949	15.3714	14.4836	15.2109	14.7668	16.4543	16.194	16.6699	16.1221	16.3101	15.7445	15.9718	16.0894	16.7528	15.9673
TMEM260	11.7856	12.0269	12.1728	12.3444	12.9187	12.6415	12.51	14.083	10.7235	12.0098	11.0817	12.4981	12.5837	12.1498	11.8047	11.8225	10.9871	11.8796
TMEM259	13.3945	13.1659	13.5085	13.6412	12.9527	12.8181	13.4279	13.3562	12.3869	12.8557	12.2746	12.8055	12.5455	13.4052	12.7589	12.7081	12.9051	12.9261
TMEM256	13.2438	13.1392	13.8973	13.6229	12.8526	14.0955	13.6573	12.6269	12.0359	13.2187	12.9837	12.8584	13.3439	14.0032	13.5993	14.4626	12.5656	13.8326
TMEM248	13.5208	13.3087	13.4813	13.7226	13.1032	13.4254	12.874	13.2212	14.0754	14.3611	13.7908	14.5799	14.1156	13.1648	13.0369	13.5483	12.9599	13.7091
TMEM245	14.5569	14.517	14.4319	14.3558	15.1919	15.1051	14.802	15.2295	14.5337	14.5601	14.4205	14.4229	14.4421	15.493	15.4838	15.4513	15.4812	15.8639
TMEM238	14.4009	14.0304	14.5744	14.7849	12.9171	12.8009	15.2915	15.1136	14.1827	14.5551	14.0676	14.464	13.3513	14.1271	13.768	14.237	13.5997	13.8103
TMEM237	13.1762	13.3814	13.5564	13.5274	13.202	13.4084	13.683	14.507	12.7466	12.6993	12.3922	13.3993	12.9045	13.0015	12.9056	13.3209	13.1301	13.1976
TMEM230	14.4275	14.1162	14.3924	14.7052	15.7864	16.0928	16.4057	17.1357	15.092	15.093	14.4998	15.4754	15.099	15.6962	15.4432	16.3202	16.4244	16.5502
TMEM223	15.3843	15.3399	14.7872	15.0612	14.6324	14.5815	15.622	15.7337	14.7031	14.6464	15.0748	15.0167	15.184	14.7732	15.0072	14.7414	15.1673	15.2129
TMEM222	14.017	14.3771	13.8434	13.9208	14.675	14.06	14.4649	14.7928	13.9627	13.8378	13.727	13.7293	13.4976	13.5567	13.7752	13.3451	13.6381	13.5945
TMEM214	15.3311	15.3133	15.8856	16.0782	15.658	15.9608	16.7475	16.5771	16.3752	15.8079	16.6825	16.8395	16.7406	15.4961	15.814	15.5934	16.2045	16.0128
TMEM209	15.315	15.197	14.5595	14.8574	15.2087	15.4054	15.4048	15.9899	15.258	15.6208	14.8405	15.2779	14.9087	15.3338	15.3879	14.7241	14.7931	14.9646
TMEM208	13.0655	12.1833	13.1252	12.5146	12.2175	12.7033	13.3114	13.6937	11.4489	12.1493	12.1936	12.1275	11.9581	12.0591	11.6331	11.8151	12.069	13.0525
TMEM205	16.0652	16.6291	16.0966	15.8865	16.9062	17.0547	16.612	17.1875	16.4167	16.2515	16.0169	16.0833	15.8362	17.8753	17.8521	17.7728	17.961	17.9556
TMEM201	14.7221	14.8888	14.6354	14.9589	15.6343	15.6552	15.4027	15.7459	13.7721	13.8819	14.155	14.5156	13.9868	13.8609	13.8281	14.0489	14.0046	14.7491
TMEM199	13.1785	12.9655	14.1805	13.7394	13.6415	13.6441	15.9137	15.6228	12.3758	13.2517	12.8241	13.7914	13.7614	14.4768	13.9856	15.2085	15.7738	15.0022
TMEM192	15.5218	15.7944	15.6085	15.5849	15.9429	15.9187	15.5794	16.0953	15.6863	15.7498	14.9511	15.6083	15.0665	15.5738	15.5044	15.3449	15.2896	15.5572
TMEM186	13.9735	15.1252	14.5758	14.4177	14.5164	13.5918	14.5825	15.5184	13.9809	14.0753	13.8018	13.6645	14.051	12.2206	12.2291	12.828	13.4975	12.6002
TMEM184A	12.6672	12.1043	12.9073	12.3166	12.2681	11.9521	14.0583	14.2682	13.6704	13.8159	14.5383	14.8161	14.3633	13.6506	13.259	14.4399	15.1812	14.8738
TMEM181	14.6233	15.071	14.5407	14.5216	13.68	14.0086	15.0524	15.115	13.9747	14.3041	13.6854	14.3863	13.8733	14.6523	14.6924	14.6273	14.5824	14.5001
TMEM179B	14.9455	15.505	14.9051	15.3698	14.9699	14.9073	15.0635	15.6348	15.5315	14.9997	15.1058	15.2844	15.0332	16.0516	16.441	15.8474	15.689	15.7206
TMEM177	14.5733	15.2525	14.5114	14.6751	14.7388	15.113	14.6611	15.135	14.7949	14.3054	14.2996	14.8339	14.3228	13.1787	13.1625	13.0617	13.0139	13.1397
TMEM168	14.3033	15.0006	14.4743	14.0994	13.9606	13.1225	12.8599	12.9695	13.3839	13.9664	12.8204	13.5791	13.1772	13.2416	13.4689	13.2681	13.3285	13.1927
TMEM167A	17.2996	17.5549	17.3045	17.1253	17.7087	17.427	17.7342	18.8055	16.6152	16.3465	16.6116	16.7868	16.6752	15.6817	15.6735	15.6777	15.655	15.9255
TMEM165	14.8255	15.1747	16.2437	15.9469	14.8481	14.7097	14.95	15.1167	14.5124	14.4916	15.4397	15.2412	15.3943	16.3502	16.108	16.2526	16.2772	16.4761
TMEM164	12.9383	12.2555	12.8199	13.1513	12.9142	12.8188	13.108	15.1086	13.3025	14.1349	14.3262	14.9698	14.5563	13.0079	12.2891	12.8236	12.6721	13.6234
TMEM161B	13.6272	13.8354	13.8529	13.5631	13.1222	14.0877	12.9819	14.6917	12.7289	13.2154	13.0805	13.282	13.2093	12.6731	12.7046	12.0933	12.7603	12.7973
TMEM161A	14.1299	14.0861	14.4481	14.3378	14.6635	14.3078	15.5738	16.2571	14.3135	14.3415	14.4713	14.6953	14.354	13.6668	12.8906	13.5826	13.609	13.5766
TMEM160	15.435	15.9181	15.5024	15.5441	14.8338	14.8231	14.9454	15.0455	15.2641	15.0546	15.251	15.1936	14.9466	14.9974	15.1309	14.6258	14.2847	14.1855
TMEM14C	12.3558	12.0853	12.5845	12.3816	12.9257	12.3206	13.4231	14.7574	11.7678	12.3788	12.224	12.4338	12.4093	12.9934	13.1873	12.2402	12.1353	12.6215
TMEM147	14.4483	13.9876	14.1566	13.7873	13.802	13.6108	15.4271	17.1878	13.9067	14.4468	14.3921	14.4972	14.0506	13.8585	13.6481	14.087	13.9081	15.119
TMEM135	14.6147	14.8816	14.9024	14.9533	15.6458	15.3174	14.6724	15.9008	14.0899	14.4833	14.5874	15.1545	14.737	13.8221	13.4361	13.5834	13.8204	13.7316
TMEM131	14.2891	14.362	14.7865	14.7833	12.1696	13.1046	14.956	14.8543	14.5371	14.5314	13.4211	15.4568	14.9833	14.1929	12.87	14.7611	13.0998	15.2733
TMEM129	12.9105	12.3826	13.1083	12.4051	12.0843	12.6034	12.2662	12.5543	12.2919	12.9279	12.6753	12.6612	12.9166	12.6807	12.2345	12.198	11.4389	12.3057
TMEM128	13.0824	12.2657	13.3022	13.2333	14.145	14.4006	13.5235	13.7933	12.3322	13.8001	12.8675	13.2127	12.6057	13.4044	13.2928	13.3798	13.0861	13.1532
TMEM126B	13.5963	13.2955	14.7626	14.3582	13.3435	13.8552	14.4682	14.8907	13.4972	13.7785	14.3861	14.8026	14.7137	13.357	14.1758	14.4824	15.0035	14.8332
TMEM126A	15.2514	15.1621	16.091	16.1068	16.1414	16.027	15.9995	16.8374	16.2728	16.0752	15.7957	16.0901	16.1211	16.5759	16.8359	16.5116	16.476	16.7333
TMEM120B	13.9519	13.7326	13.9483	14.0836	14.0847	15.0341	13.8046	13.823	13.6015	13.5578	13.3448	13.2183	13.4338	13.0629	12.0724	13.1824	12.1984	12.8177
TMEM120A	14.4089	14.9549	14.8381	15.1702	14.3653	14.7212	14.6323	15.2732	15.0418	14.9259	15.5515	15.698	15.6465	15.0547	14.6663	15.0149	14.9611	15.3966
TMEM115	14.3928	13.5987	14.4207	13.6394	13.2443	12.7758	14.8141	15.5351	12.7007	13.1451	12.7228	13.5326	13.1798	13.7022	13.5926	13.8341	14.4296	14.3017
TMEM11	16.1791	17.0282	16.2792	16.5248	16.5622	16.5599	16.556	17.0472	16.1387	16.1088	16.1694	16.1591	16.0507	16.4933	16.667	16.5097	16.3767	16.2619
TMEM109	17.8987	18.5231	17.713	18.0596	19.103	18.361	18.145	18.8302	18.3945	17.6495	17.9333	18.0289	17.8789	17.6081	18.3049	17.668	18.4634	18.3002
TMEM106B	16.5308	17.407	16.9434	16.9716	16.8351	16.8528	17.5143	18.6069	16.179	15.9369	15.8181	16.0425	15.5136	16.9236	17.2972	16.6781	16.7139	16.7443
TMEM102	14.5751	14.1669	14.8461	14.2704	13.5887	13.9809	14.3514	14.2421	14.1426	14.0012	14.749	14.536	14.4212	14.563	14.1306	14.6543	14.4468	14.4486
TMED9	19.0605	18.8725	18.709	19.2285	19.2431	19.0172	19.2908	19.4609	19.0294	19.0724	19.128	19.2246	19.2481	18.5476	18.9064	18.6245	19.0984	19.1252
TMED8	13.5943	13.8166	13.6959	14.2262	15.0978	14.8257	15.6608	15.1817	14.9404	14.5751	14.9635	14.6401	14.8934	14.997	15.0308	15.204	15.1698	15.1067
TMED7	18.4287	18.9573	18.4275	18.4198	19.2976	19.0019	19.0183	19.69	18.4106	18.4025	18.2799	18.5318	18.2766	16.4776	16.7022	16.2467	16.9227	16.9552
TMED5	18.1791	18.6678	18.4981	18.5789	17.9572	17.8606	18.0647	18.556	18.277	17.9082	18.1487	18.3868	18.135	18.3763	18.5911	18.4789	18.8632	18.8894
TMED4	18.3307	18.3227	18.3282	18.2092	18.8589	18.7196	18.5416	19.2938	18.2608	17.9224	17.7699	18.0582	17.944	17.5469	17.8669	17.8972	17.9897	17.9834
TMED3	15.3745	15.4299	16.0071	15.6661	16.1673	16.2664	16.6234	16.7901	16.4779	16.2977	16.4643	16.5849	16.4248	16.0866	16.1056	15.9645	16.6125	16.4102
TMED2	18.9847	19.3306	19.2217	18.9176	19.4026	19.4246	19.3978	19.7744	19.0851	19.0561	18.7149	18.8329	19.1718	18.9717	19.1823	18.8155	19.183	19.1207
TMED10	18.6637	18.9644	18.5474	18.8148	18.9457	19.0129	19.1663	20.3621	18.5706	18.4167	18.486	18.9805	18.8786	18.4889	18.7214	18.2423	18.9593	19.0906
TMED1	16.1744	16.7876	16.4217	16.4065	16.4054	16.5131	16.3369	16.9238	16.0598	15.2688	15.8173	15.8259	14.6719	15.6617	15.5795	15.9359	16.8862	16.6166
TMCO4	12.2722	12.2898	12.0595	11.9033	11.0177	11.5618	11.858	12.5729	12.9132	12.479	11.9882	12.3901	12.1887	13.3585	13.4247	13.2117	13.3337	13.0316
TMCO1	17.0287	17.2386	17.8255	17.7123	16.6541	16.8474	17.9487	18.9955	17.6676	18.718	18.0551	18.631	18.2942	16.9755	16.7956	17.1962	17.364	18.0328
TMCC1	12.7436	12.5784	12.7655	12.9978	14.4693	14.4866	15.1906	13.6067	14.5652	14.7097	14.3276	14.2436	14.1478	13.7574	13.2305	13.5673	13.7128	13.661
TMC5	12.303	12.8484	12.5577	12.6828	12.9341	13.0394	12.8574	12.9352	15.6425	15.194	14.532	14.4082	14.6879	12.9879	12.5907	12.8304	12.8662	12.1225
TMC4	13.5765	13.2922	12.986	13.2392	15.3378	15.4965	15.2597	16.0058	16.1065	15.9491	14.5749	14.9594	14.746	14.866	14.8872	13.7719	13.8751	13.9541
TMBIM6	16.6871	16.6736	16.8762	16.7421	15.6978	15.4999	15.5486	16.2414	17.1454	16.7462	17.2492	17.3973	17.398	16.9385	17.0559	16.6172	16.5806	17.3208
TMBIM1	15.4254	11.0398	15.8652	15.829	14.8927	14.5748	16.4669	17.0558	16.9364	17.1236	17.8506	17.9647	17.6057	17.0295	16.9015	16.8515	16.8485	17.3102
TMA16	15.4283	15.5275	15.0959	14.8626	15.1315	15.3451	13.1974	14.725	15.2133	15.5963	14.597	14.4479	14.6987	14.9569	14.9636	14.866	14.0613	14.6067
TM9SF4	18.6728	19.2565	18.8679	18.9844	18.7255	18.8567	19.3727	19.6585	19.3709	18.6681	19.4131	19.4046	19.2741	18.5254	18.7491	18.7758	18.9698	19.0907
TM9SF3	17.0207	17.7764	17.3454	17.5242	18.4146	18.1993	18.4181	19.0283	18.5403	18.1142	18.2691	18.538	18.1251	18.0402	18.3477	17.8699	18.2287	18.1991
TM9SF2	17.1365	17.3113	17.8189	17.497	16.8476	16.8892	17.2876	17.866	18.2358	18.1576	17.9285	18.1227	17.8022	16.7106	16.3651	16.6434	16.6679	17.0118
TM9SF1	16.4116	16.5923	17.058	16.9825	16.7509	17.3338	16.7872	16.6871	17.1733	17.2389	17.0027	17.1714	17.1404	16.7219	16.6159	16.8829	16.6506	16.9061
TM7SF3	13.8344	14.0781	14.4533	14.415	15.6785	15.8871	15.1991	15.9775	14.7779	14.8646	14.1061	14.5591	14.7554	12.5059	13.36	13.31	12.4539	13.7775
TM7SF2	15.8349	16.1933	16.0418	15.9877	18.195	18.2063	17.562	17.8549	13.7248	14.253	15.0354	14.7659	14.95	16.3856	16.2874	15.9711	16.0675	16.1183
TM2D3	14.0069	12.8687	14.6488	14.2969	13.4844	13.34	13.8155	13.9368	13.8262	13.1666	12.3666	14.664	14.3583	14.7392	14.915	14.5612	14.7733	15.1193
TLR3	14.5549	16.1102	15.3039	15.0474	12.6244	13.5056	12.8297	15.454	12.0288	14.0038	12.997	13.8526	12.6113	13.3538	13.2887	13.1202	13.2614	13.2856
TLN2	15.2651	14.8186	14.7347	14.9927	12.0711	12.7899	12.3602	12.1935	15.4925	15.2563	14.672	14.5461	14.4989	13.6367	14.373	14.0828	13.3749	12.7461
TLN1	17.0557	16.7469	17.2693	17.4397	16.4135	16.4576	17.4395	17.4186	17.1974	17.1945	17.3578	17.422	17.5957	16.9268	17.138	16.6845	16.6191	16.7661
TLK2	14	13.8914	13.8831	13.9929	14.2922	14.2954	13.9304	13.9785	13.7092	13.78	12.8319	13.2175	12.8069	13.6512	13.9484	13.8416	13.2991	13.2426
TLK1	14.5264	15.2555	13.9638	14.8092	14.1842	14.6286	14.4526	14.2943	14.9238	14.7948	14.9697	14.5976	13.8953	14.955	15.2143	14.8354	15.0531	14.5257
TLE5	15.3468	15.2646	14.9583	14.6991	14.3361	14.3032	13.2026	12.6984	13.8139	14.1499	14.2561	13.9106	14.4158	14.4261	14.4001	13.5796	13.1863	13.0778
TLE4	12.1533	12.168	12.8423	11.8747	12.0132	12.2392	12.2026	11.9437	12.0214	12.3616	12.0672	12.0888	11.9941	12.2211	11.7679	12.2523	11.9015	12.2605
TLE3	14.4798	14.2838	14.3624	14.0076	15.0583	14.9232	13.5161	12.7866	14.3932	14.5865	15.1364	15.094	14.9833	14.5901	14.8639	14.8384	13.6913	14.4906
TLE1	13.7152	13.1324	14.0239	14.2622	11.9655	11.963	13.032	12.4803	11.2135	12.1086	11.7579	12.4483	12.4606	13.048	12.9625	12.8153	12.2135	12.2389
TLCD4	12.644	11.5367	13.2652	12.6836	14.2703	13.9735	14.5315	15.9619	12.3248	12.0175	12.6891	11.6971	12.554	13.8347	13.29	13.7092	13.385	14.5222
TLCD3A	15.2037	14.9039	14.6026	14.3796	16.3697	15.9922	15.6537	16.7386	14.7259	14.5345	14.2271	14.5489	14.2565	14.2762	14.2835	14.6538	14.8978	15.4999
TLCD1	12.2167	12.1705	12.9455	12.4023	12.5768	12.7116	13.7188	12.8271	12.4494	13.0373	12.193	12.0577	11.8327	12.6858	12.5925	12.734	12.6286	12.7094
TKT	21.4955	21.8364	21.9813	22.027	20.973	20.8559	20.8694	20.1646	22.0512	21.754	22.2276	22.0596	22.1297	21.1491	21.2779	21.4872	21.6015	21.3806
TKFC	16.0156	16.2166	15.805	15.7196	17.2648	16.7576	15.727	14.6513	17.3649	17.9009	16.0193	15.4949	15.9259	16.564	16.3507	16.7727	16.3293	15.523
TK2	12.9651	13.3163	13.1608	12.9398	15.9421	15.9256	15.5754	15.673	13.0807	13.8364	12.3108	13.0283	12.4022	13.9168	13.6732	13.9808	13.5123	13.8597
TK1	13.6188	13.3849	13.498	13.4724	14.5218	14.0642	14.917	13.9624	16.8304	16.5233	16.3084	15.7697	15.9161	16.2098	16.2179	16.7313	16.8053	16.558
TJP3	15.3815	16.0267	16.5475	16.4834	12.4513	14.9608	16.0446	15.8156	17.0674	16.7426	17.2381	17.0434	17.2772	16.2054	16.5564	16.1714	15.9942	15.9369
TJP2	17.2202	17.4194	17.0867	16.9377	16.2374	16.5577	17.0128	16.5892	18.4533	18.3615	18.4983	18.4409	18.3212	17.8853	17.6496	17.752	17.6138	17.4839
TJP1	16.5823	17.5037	16.585	16.7927	16.9803	16.5386	17.6152	17.9876	17.0909	17.1318	17.6919	17.7515	17.64	18.3119	18.6086	18.0844	18.0285	18.1613
TJAP1	13.584	13.3874	13.2357	13.4018	13.0788	13.5453	13.6265	13.5686	13.1118	13.7026	13.7187	13.6116	13.4138	14.2851	14.1077	14.2148	14.309	14.2672
TIPRL	16.3805	16.6513	16.5756	16.5306	14.6995	15.1047	15.6889	15.0072	16.1031	15.7982	16.1999	15.8283	16.0173	16.485	16.3833	16.1955	16.3876	16.0891
TIPIN	12.5058	12.3313	12.4272	12.4621	11.3389	12.8554	12.2637	12.458	11.6788	11.9421	11.9776	12.4064	12.1604	12.2027	10.9242	12.6549	12.3182	12.586
TINAGL1	12.9599	13.9608	14.1876	13.7884	13.2372	13.3528	14.0486	13.9841	12.9605	12.9313	13.1781	13.3481	12.9911	14.2038	14.2008	14.1555	13.7948	14.4932
TIMP2	12.1146	12.9883	13.8818	13.7483	13.8929	14.1958	14.7875	13.4635	13.3353	13.4127	13.0516	14.3805	12.6327	14.7446	15.1424	15.7721	15.8148	16.1495
TIMP1	16.6998	17.05	17.1219	17.3484	15.0097	15.1656	16.8413	16.6191	15.3115	15.1562	14.9373	15.4726	14.8098	15.2743	15.2905	15.5427	15.8883	15.561
TIMMDC1	13.6003	13.6578	13.7491	13.7875	14.3943	14.4915	14.4312	15.4195	15.5333	15.8596	15.3274	15.5815	15.4938	15.191	14.9691	15.1171	14.9137	15.1677
TIMM9	16.7398	17.4447	16.4309	16.7511	17.3622	17.2403	16.5812	16.5516	17.4085	17.211	16.8641	16.5754	16.6639	17.1922	17.3645	17.1902	17.2046	17.4153
TIMM8B	16.1006	15.9126	15.3454	15.62	15.1979	15.3295	13.9531	13.772	16.1058	15.9438	15.8988	16.0203	16.0154	15.2521	15.6256	15.4158	14.9632	15.0147
TIMM8A	16.7006	16.7386	16.2439	16.852	17.3157	17.3539	15.7928	15.791	17.4331	17.2343	16.8531	16.7499	16.8295	16.3358	16.5339	16.6018	16.2214	16.1132
TIMM50	17.7939	17.7801	17.8995	17.9778	17.9888	17.5904	18.0603	18.2011	17.9749	17.7071	17.9688	18.1983	18.2056	17.4116	17.7106	17.1508	17.5705	17.8492
TIMM44	18.5096	18.543	18.6473	18.5163	16.9893	17.3071	17.2873	17.5816	17.8856	18.1521	17.8143	18.1725	17.9555	17.5716	17.2147	17.7543	17.4993	17.84
TIMM29	15.7917	16.8226	17.2355	16.7696	17.3494	17.4841	14.5127	15.2161	15.0646	15.6984	13.9537	15.6065	13.458	15.6544	15.0336	16.4722	15.1384	15.221
TIMM23	14.6968	14.7349	15.1904	15.0671	14.6051	14.7761	14.8706	15.7308	14.5466	14.7906	15.1181	15.6394	15.1227	14.9485	14.8184	14.7292	14.9002	15.1408
TIMM22	15.677	16.8288	14.9694	15.863	16.1174	15.8089	14.4081	16.166	15.957	15.854	15.4237	15.6181	15.6723	16.0292	16.2343	16.1417	16.4783	15.7701
TIMM21	15.7968	16.3703	15.4206	15.8997	16.283	16.0347	15.9693	16.9943	13.9526	14.1054	13.5588	14.3559	13.6973	15.4684	15.2704	15.4894	14.9694	15.2954
TIMM17B	14.2471	14.7996	14.2445	14.5277	15.5651	15.0073	14.2146	16.0862	14.6849	15.2889	14.1273	15.3588	14.3454	14.4802	14.7957	14.9191	14.5498	15.3323
TIMM17A	12.2829	12.125	12.7907	12.4023	12.0914	12.1574	12.418	12.2136	10.6261	12.0508	11.3992	13.1805	11.9487	11.8634	11.9587	12.1021	11.9499	12.0205
TIMM13	18.5331	18.7071	18.1974	18.477	18.9609	18.4179	18.0557	18.4087	18.6784	18.6411	18.6245	18.6077	18.512	17.8135	17.8885	18.1967	18.1561	18.1459
TIMM10B	14.8041	15.4991	14.6838	14.5304	15.0741	14.86	14.541	15.8166	14.8856	14.8654	14.5716	14.7068	14.5541	14.8869	15.0943	14.6439	14.6769	14.7323
TIMM10	17.0802	17.7334	16.9289	16.9039	17.4638	17.3868	16.8637	17.4937	17.4593	17.2855	17.0303	17.0512	17.0247	17.5036	17.6104	17.3199	17.5204	17.551
TIMELESS	12.6158	12.6789	12.614	12.8885	12.9469	12.781	12.5517	12.7938	13.5719	13.811	13.091	12.9474	13.54	13.0816	12.868	13.5668	13.4946	13.2271
TIGAR	17.3614	17.6844	18.5442	18.5895	18.4818	18.161	18.0546	17.5237	16.0355	16.0606	16.9067	16.8333	17.1053	17.5924	17.4881	17.7274	17.6848	17.5192
TIAL1	16.0681	16.1595	15.8509	15.9256	15.4801	16.0129	16.2996	16.4639	16.2226	16.0621	16.4509	16.2974	16.307	14.7277	14.7698	14.7858	14.7557	14.8423
TIA1	15.9573	16.1243	15.887	16.0281	16.3757	16.4381	15.5187	15.0016	15.1607	14.632	14.6125	14.6201	14.659	16.0687	15.982	16.0211	15.6643	16.1408
THYN1	16.4877	16.6097	16.0775	16.2767	17.7839	17.4399	16.5404	16.8767	16.2385	15.7233	16.022	15.818	16.0309	17.0908	17.5816	17.1128	17.4612	16.9605
THUMPD3	13.8267	14.0393	15.0062	13.6965	14.626	14.8552	14.8981	14.0325	13.2491	13.3694	14.957	13.7611	13.8868	14.7633	14.5696	15.0081	14.942	14.9243
THUMPD2	12.5316	11.8793	12.6658	12.1841	12.3953	12.1337	12.3566	12.2603	11.2118	12.0283	12.5295	12.1143	12.0706	12.2662	12.1709	12.5772	11.4857	12.3604
THUMPD1	17.1517	17.3127	16.6453	16.8603	17.966	17.9772	17.0907	15.9951	16.2494	15.9425	16.0358	15.7407	15.8529	15.9196	15.6405	16.0619	15.5038	15.4657
THTPA	13.1087	13.3932	13.6513	13.3707	12.9237	13.2477	13.4476	11.9682	11.9381	13.0373	12.9906	13.2912	13.6759	13.117	13.2909	13.6209	13.6105	13.1502
THRAP3	17.9668	17.793	17.8732	18.1435	18.0239	17.8285	18.0173	18.3758	18.2312	17.9398	18.3585	18.2534	17.9358	17.6153	17.6243	17.7225	18.1495	17.9609
THOP1	16.1147	16.4433	15.7947	15.7733	16.7062	16.6693	15.4572	14.831	16.0011	15.8726	15.9883	15.531	15.781	16.2311	15.8758	15.9465	15.7159	15.6864
THOC7	15.0092	14.5725	14.9501	15.0221	14.3042	14.2933	14.2653	13.9179	14.4306	14.673	14.5784	14.9424	14.905	14.3276	14.6523	14.2648	14.6982	14.5656
THOC6	15.5345	15.7163	15.7009	15.567	14.9612	15.0177	15.2238	15.4687	15.5028	15.5138	15.7696	15.5698	15.8258	15.1264	15.3673	15.3737	15.5287	15.7246
THOC5	15.5482	15.1834	15.3095	15.3309	14.9021	14.825	15.1632	15.0774	15.5377	15.6159	15.4356	15.5049	15.6518	15.2191	15.1496	15.1063	15.4023	15.3372
THOC3	17.2736	17.8006	16.3565	17.9311	16.1927	15.502	17.8626	16.5336	18.0733	17.8758	18.553	18.1562	18.4221	17.2932	16.9912	17.3651	16.5365	17.9049
THOC2	16.5843	16.0977	16.4531	16.3006	15.9465	15.7541	16.0302	16.3372	16.6135	16.5683	16.7179	16.7898	16.7019	16.0976	15.8396	16.325	16.065	16.5336
THOC1	16.4861	16.6224	16.4264	16.793	16.425	16.1527	16.0989	16.1641	16.7977	16.6901	16.6828	16.9856	16.6025	16.2888	16.3727	16.399	16.4805	16.4571
THNSL1	14.2337	14.7577	14.5286	14.3635	15.7616	15.6017	15.2487	15.9143	15.7029	15.2025	14.9931	15.0647	15.0073	15.1503	14.9414	14.6672	14.7116	14.5306
THG1L	15.5732	15.7519	15.3616	15.306	15.2111	14.8347	15.0784	14.9545	15.2202	15.1243	14.449	14.6586	14.8131	15.2184	15.0289	15.6605	15.3412	15.2865
THEM6	17.794	17.9294	17.6638	17.7353	18.6654	18.2326	18.1998	18.9581	19.7937	19.2274	19.3682	19.2619	19.2953	18.3588	18.7806	18.67	19.1941	19.1592
THEM4	15.8005	16.2372	16.0949	16.2524	16.2162	16.12	16.4223	15.7761	14.279	14.3296	14.7475	14.3547	14.5598	14.6049	14.8775	14.486	15.2653	14.6973
THBS1	12.3439	13.3519	12.7932	12.3032	12.8164	12.6615	12.7623	17.2893	13.8309	14.2153	13.8311	13.8156	13.541	16.2659	16.1291	15.0514	14.723	15.683
THAP12	13.5117	12.6491	13.2749	13.187	12.4701	14.021	13.399	12.5677	13.4099	13.2994	14.1458	13.8056	13.38	13.6487	13.698	13.8505	13.5033	13.2451
THAP11	13.5897	13.2671	13.0683	13.3732	13.8995	13.8087	13.0115	12.6198	12.9046	13.4704	12.941	13.0563	13.1965	13.1715	12.7976	12.6396	11.9698	12.5532
THADA	12.3988	11.8072	12.3344	12.404	12.3771	12.3036	11.9128	12.8906	14.5984	14.3895	14.9296	14.8031	14.4616	14.5004	14.2271	15.0521	14.4116	14.5669
TGS1	13.8296	13.0022	13.3782	13.3786	13.2181	13.0374	13.3861	13.4004	13.1594	13.7699	13.4947	13.2324	13.7997	12.5538	11.9635	12.5138	11.9728	12.6484
TGOLN2	15.4167	15.7472	16.0138	15.9435	14.7625	14.7666	15.5092	15.9143	14.3166	15.2752	15.2816	16.1241	15.5738	15.8729	15.8962	16.0159	16.2144	16.5067
TGM2	11.8369	12.7969	13.7075	13.9126	14.3592	14.187	12.4713	14.8585	16.3101	15.9079	15.1711	14.4832	14.9773	21.4831	21.6321	20.5959	21.0185	20.4182
TGIF1	13.4227	13.2172	13.0046	13.5161	13.9199	13.9049	14.2693	14.2156	12.5249	13.2922	13.4995	13.7557	13.8932	13.2752	13.042	13.8293	13.8095	14.0015
TGFBRAP1	14.235	13.9734	13.8133	13.8374	13.9356	14.2312	14.509	14.4865	13.45	13.6282	13.6252	13.5028	14.0767	14.6963	14.8526	14.6985	14.7874	14.5731
TGFBR1	13.6058	11.2528	13.4555	12.9721	14.7674	14.3299	13.0974	14.3108	13.6843	13.3774	13.8232	13.6203	12.0833	13.5009	13.6117	13.8082	13.7842	14.1478
TGFBI	12.9837	12.7903	12.7834	12.2207	12.8127	13.1459	13.1502	13.6256	13.7125	14.0209	12.7207	12.8739	13.7535	14.9685	14.9038	14.9315	14.8112	15.0368
TGFB1	15.4242	15.4898	15.0587	14.2474	14.5476	14.5981	14.6249	13.9564	15.8302	15.3368	16.0733	16.2203	16.0126	13.0693	13.4439	13.3057	13.6161	13.0266
TFRC	16.9551	17.8608	17.5333	17.3166	17.1887	17.0708	17.6327	18.379	19.1663	18.8841	18.6334	18.7747	18.5164	17.5725	17.6179	17.4664	17.9308	18.1794
TFPT	12.9625	12.8367	12.8524	12.6202	12.3224	13.2012	12.6956	13.4565	12.9282	13.097	13.056	12.8317	12.8563	13.3949	13.5535	13.3627	12.8422	12.9201
TFIP11	15.6172	17.7984	16.8934	15.6198	15.0534	17.0206	14.7999	17.7572	15.4689	16.5113	15.6125	17.3601	14.9967	15.4099	15.0699	15.1706	14.8301	17.4884
TFG	18.2965	18.403	18.199	18.3688	18.0614	17.8624	18.2385	17.6231	17.5913	17.5466	17.6651	17.4775	17.8033	18.4372	18.7666	18.458	18.9489	18.7784
TFE3	12.717	12.5295	12.8521	12.918	12.4156	12.2098	12.9585	12.8469	12.7916	13.1388	12.6973	13.1247	13.4744	13.4575	13.3017	13.2663	13.5254	13.6499
TFDP1	14.2795	14.3835	13.86	14.2922	14.08	13.9474	12.9674	13.9346	14.2524	14.5577	13.6366	14.5022	14.3455	14.0908	14.0057	13.7629	13.2706	13.1791
TFCP2	15.523	15.5409	15.318	15.2996	13.9476	13.7945	13.7444	14.645	15.6489	15.592	15.3112	15.2058	14.966	14.4322	14.2253	14.7198	14.9075	14.655
TFB2M	15.6506	15.49	15.8186	15.9505	15.0198	15.0989	15.7973	16.506	14.9699	14.8849	15.0147	15.726	15.6529	15.2768	15.3528	15.484	15.5309	15.7805
TFB1M	14.4385	13.9409	13.7819	13.4739	15.198	15.264	15.2406	15.8225	14.8317	15.583	14.7935	14.9574	15.0537	14.7991	15.0628	15.1496	14.2802	14.5434
TFAP4	14.0835	12.8787	12.656	12.8305	13.1338	13.6067	12.6956	12.6583	13.7335	14.1901	11.4375	13.1988	13.5981	12.4693	10.9159	11.9474	11.0033	11.7178
TFAM	17.5903	18.203	17.4802	17.8014	18.6289	18.1938	17.5473	18.1177	18.4712	18.3613	17.9275	18.1031	17.8657	18.6226	18.6677	18.4484	18.3563	18.1244
TEX30	15.6817	14.767	13.5663	11.5749	14.9153	15.2467	14.188	13.9383	17.2263	16.5719	12.8751	17.3559	17.528	16.7645	16.1274	16.127	12.0972	12.1142
TEX264	15.8297	15.6179	16.0115	15.9765	17.8822	17.6096	17.5943	18.0784	16.505	16.2415	16.6853	16.9748	16.6079	16.458	16.7299	16.5398	17.1324	17.4926
TEX2	12.9801	12.2835	12.8898	12.0166	12.5859	13.5918	14.2568	13.1169	11.7359	12.9632	13.0733	12.6592	12.9282	13.1181	13.1501	13.4344	13.8993	13.7466
TEX10	15.7937	16.1187	15.7833	15.7307	16.3048	16.1142	15.7572	16.6819	15.7352	15.7633	15.1522	15.4329	15.3026	15.0807	15.0531	15.3314	15.1774	15.5617
TESC	15.0786	14.3145	15.1282	15.3463	15.5262	15.7621	15.3319	15.4047	14.9771	14.874	15.5319	15.4643	15.6943	13.3217	12.9096	14.4657	14.4281	14.3292
TES	19.3717	19.4449	18.6702	18.8411	17.8476	17.9651	18.5221	17.6995	17.7443	17.9806	18.2211	17.7946	17.9164	18.6033	18.7695	18.4913	18.5758	18.2862
TERF2IP	14.5212	14.4777	15.3638	14.8534	15.2067	15.436	15.0478	14.9658	14.9735	14.4777	14.9052	15.0307	14.5787	14.3038	14.1364	14.7499	14.3113	14.3983
TERF2	14.1283	14.3994	14.49	14.3066	14.8619	14.5118	14.2847	14.4127	14.4286	14.43	14.4704	14.5526	14.2186	13.3284	14.1755	13.5971	14.6099	14.2853
TERF1	13.8504	12.7489	12.8577	13.1404	13.7106	13.9178	13.3051	13.2868	12.3903	11.7106	12.4455	12.5643	11.9082	12.6975	12.1594	14.114	13.1068	13.2655
TEPSIN	12.5038	12.7819	12.8766	12.3484	11.4509	11.2017	11.8955	11.8174	10.9728	11.9634	12.3939	13.375	12.9562	13.219	11.0166	12.5108	11.939	11.9217
TEP1	12.8025	11.1335	13.5749	12.0602	13.5906	13.2127	14.5337	13.8782	14.1121	14.5063	13.5982	13.627	13.9406	13.6562	12.7032	12.984	12.659	12.923
TENT4B	14.2776	14.4266	14.1805	14.8911	14.5979	15.0979	14.6553	15.6853	13.9624	13.8107	12.9288	13.935	12.7042	12.5807	13.1928	13.174	12.9135	13.2101
TENT2	14.0095	13.7762	13.7756	14.3908	13.8113	13.9519	13.255	13.5277	13.334	13.8554	12.9224	12.7058	13.2909	12.1689	11.0232	12.3114	12.0468	11.8821
TELO2	13.9628	13.9064	14.2205	14.1997	14.2406	14.5322	14.5416	13.8232	14.316	14.5027	14.606	14.5441	14.6979	14.0359	13.7075	14.1616	14.0098	14.1771
TEFM	14.547	14.6106	15.1301	15.0729	14.7024	14.9525	15.649	15.6281	13.9959	14.2903	14.7297	15.0016	14.7964	13.8482	13.9107	14.4128	14.5011	14.3966
TECR	18.7573	18.311	18.6322	18.4104	18.9152	19.2463	18.4293	17.735	18.575	18.7837	18.3414	18.3178	18.546	18.8553	18.7568	18.6409	18.5286	18.8133
TECPR2	12.123	11.4698	12.5002	13.3237	13.8034	14.2198	14.3302	13.084	11.9676	12.9333	13.7309	12.6663	12.3113	13.1069	14.4102	12.4132	13.9228	12.6562
TECPR1	12.5773	14.8434	15.9964	12.7755	11.2475	11.9554	11.5798	12.3238	10.7785	13.192	11.617	11.8076	14.0696	13.6875	12.4077	13.8851	11.9624	12.7897
TEC	12.3447	11.8266	12.5704	12.0651	12.1622	12.2565	12.3465	12.2764	10.9792	12.4214	12.2548	12.2585	12.3548	12.7269	12.4395	14.0188	12.6227	12.7321
TEAD4	13.0656	13.1123	12.1572	13.2299	12.1861	12.7907	12.8415	12.7847	12.9584	13.1142	13.0155	13.2457	13.1042	14.5643	14.9093	14.1428	13.8645	13.6938
TEAD3	13.9897	13.7879	13.2208	13.9758	12.6677	12.2868	13.6807	13.7565	13.8867	13.993	12.7515	13.2691	13.7555	14.6103	14.9247	14.5731	14.1467	14.2239
TEAD1	13.4691	14.0256	13.4094	13.7006	14.9186	14.5755	14.3922	14.3557	14.4116	14.0353	14.1011	14.1167	14.0128	15.7585	16.0614	14.9754	15.265	15.4691
TDRKH	13.6308	13.4664	13.1475	13.4246	12.718	13.0867	14.049	13.5405	14.1658	13.8315	13.6787	13.6568	13.7547	14.1949	14.148	14.4103	14.7044	14.6168
TDRD7	14.5192	14.8372	14.9061	15.0153	12.5725	12.6832	14.3986	12.6187	14.3751	14.0893	14.4972	14.6996	14.3477	13.8297	13.6346	13.427	13.4422	14.1345
TDRD3	13.4414	13.3029	13.6177	13.953	12.4473	12.7478	12.7594	12.849	14.1394	13.9496	13.7508	13.5107	13.6263	13.0109	12.2829	12.7658	11.8861	12.812
TDP2	15.2238	16.2863	15.2614	15.4976	14.3405	13.9246	13.874	13.1821	14.0531	13.6592	13.7803	13.7543	13.1963	14.0041	14.2776	14.518	14.8093	14.5781
TDP1	14.234	14.4876	14.431	14.5334	15.3805	15.0536	14.8507	13.8722	14.5755	14.5158	15.1886	14.8389	15.5223	15.5919	15.5759	15.8432	15.6132	15.5893
TDG	14.9781	14.5316	15.0495	14.9186	14.0322	14.0597	14.261	14.0001	14.0341	14.1247	14.3472	14.0597	14.2128	13.0142	13.4634	12.9148	12.3785	13.3756
TCP11L1	12.5498	11.635	12.426	12.3136	13.3024	12.5833	13.463	11.9398	10.9394	12.3193	13.7296	11.9303	12.0781	12.8001	13.2043	12.4913	13.449	12.3257
TCP1	19.7595	19.9437	20.0844	20.1319	20.1899	19.9821	19.8124	19.4658	20.3202	19.7038	20.547	20.0835	20.3863	19.6069	19.92	19.8977	20.3932	20.0964
TCOF1	17.7834	17.4016	17.2889	17.3225	17.7543	17.71	17.5959	17.3347	17.9915	17.6732	17.4247	17.8337	17.5908	17.2425	17.3066	17.426	17.39	17.5662
TCIRG1	14.3508	15.0617	14.8028	14.9015	13.7911	13.632	15.4359	15.8108	14.5493	14.3144	14.6618	14.5317	14.6031	14.1077	13.8361	13.9852	13.8778	14.355
TCF7	11.9156	11.6888	11.9081	11.748	10.6943	11.9301	12.1498	11.6394	11.3978	12.027	10.9177	11.5583	11.4248	12.0039	11.6965	11.92	11.57	11.5471
TCF25	14.5695	14.7262	14.8384	14.7929	14.1391	14.403	14.4759	14.7634	13.6343	13.8094	13.6695	14.1503	13.9368	12.7301	12.4092	13.0785	11.9844	12.1128
TCF20	14.7735	13.9391	15.3099	14.3947	15.5676	14.5761	14.5728	14.9536	15.0608	14.3985	14.7287	14.7214	14.1724	13.949	13.3735	14.3468	13.2343	13.649
TCF12	14.604	14.42	15.3854	13.3959	15.2963	15.0757	13.1252	13.9692	15.1429	15.3046	13.5916	15.5702	14.9948	14.1382	14.3417	12.4707	14.404	13.1798
TCERG1	16.5502	16.5385	16.415	16.2992	16.5015	16.4516	16.4173	15.7761	16.8976	16.7888	17.0624	16.6999	16.9652	16.8502	16.8345	16.8869	16.9214	16.7181
TCEAL4	13.2826	13.4467	13.1394	12.642	16.3483	15.9091	15.2244	14.9476	15.3967	14.6773	14.6828	14.3808	14.0202	14.1345	14.8812	14.3211	14.8621	14.5193
TCEAL1	12.4795	12.2744	12.4735	12.5945	12.3343	12.7289	12.8041	12.681	11.3854	12.7508	10.6468	12.126	12.0163	13.3493	13.0473	13.3962	13.3182	12.8106
TCEA3	15.7151	15.7726	16.0381	16.2754	14.4286	14.3692	14.3364	14.4987	15.4574	15.0673	14.3248	15.2725	15.2761	12.9898	12.6982	14.8743	13.5467	11.9271
TCEA1	17.7886	17.6026	17.1032	17.3607	18.123	17.9454	17.8631	17.51	17.429	17.321	17.0397	16.9634	17.1173	17.3884	17.5613	17.4978	17.5371	17.3098
TCAF1	13.5241	13.5626	13.5201	13.698	12.705	12.9274	13.198	12.5683	13.1137	13.6227	12.6569	13.2125	13.2781	14.2532	14.2188	13.7966	13.2367	13.245
TBX3	13.0044	11.1376	13.8868	13.4557	12.7301	13.0233	13.3204	13.9287	12.7798	12.9316	13.2836	13.5013	13.4885	12.6241	12.7434	12.6022	12.7216	12.1334
TBRG4	16.5664	16.0575	16.906	16.7392	15.329	15.4961	16.27	16.2706	16.2605	16.8824	16.9361	17.029	17.2135	16.5428	16.1753	16.7808	16.6691	16.4976
TBPL1	13.5758	13.649	13.2159	13.1711	13.7391	14.2834	13.0282	13.5101	12.5274	12.7408	12.2438	12.3834	12.5207	14.5135	14.6791	14.3445	14.1135	13.9624
TBP	13.861	13.8052	14.0307	13.5876	14.2057	14.0713	14.1863	14.6108	13.5924	13.849	13.2603	13.6783	13.7019	14.2188	14.3016	14.1419	14.0936	14.4066
TBL3	17.188	17.1735	16.8607	16.7239	17.0925	17.0728	17.2951	17.354	17.3382	16.838	16.8305	16.5112	16.4179	16.1784	16.1248	16.4543	16.4991	16.4851
TBL2	17.2179	17.4297	16.7194	16.711	16.1779	16.1648	15.9587	16.8673	16.7527	16.7671	16.0979	16.4973	16.2389	16.6649	16.6068	16.1475	16.3605	16.473
TBL1XR1	16.7712	16.2889	16.5361	16.7655	16.5061	16.6343	16.565	15.7865	17.0676	17.1113	17.1962	16.9941	16.8336	17.6759	17.6241	17.5162	17.2225	17.3507
TBL1X	14.6863	14.8937	14.11	13.958	14.7147	14.8668	13.4201	13.5305	13.4389	13.0402	13.8274	13.5555	13.4659	12.9994	13.2624	13.2848	13.3116	13.3277
TBK1	15.455	15.9461	15.7151	15.7906	14.2469	14.2729	14.5556	15.1213	15.2689	15.2976	15.5554	15.5793	15.6432	15.0379	15.3977	15.3624	15.4722	15.3426
TBCK	13.6856	12.9196	13.7494	13.5132	11.2987	13.2305	12.9779	12.7834	12.5511	13.3319	12.559	13.0889	12.652	13.375	13.1647	13.9496	12.6193	13.351
TBCEL	13.4587	13.7696	13.7784	13.2731	12.812	13.6515	12.2068	12.8669	10.8837	13.0619	11.2031	12.3831	13.3973	13.7252	13.9263	13.8848	14.2085	13.7606
TBCE	14.3445	13.9366	14.2179	14.3278	14.9689	14.6509	15.0255	13.9655	14.9851	14.192	14.7629	14.4307	14.4251	14.6781	14.5641	14.996	15.6138	15.263
TBCD	15.0824	14.9798	14.772	14.6569	15.4839	15.3235	14.4009	13.7211	15.3932	14.9626	15.1328	15.2494	15.4284	16.0361	15.9091	15.7388	15.6133	15.5898
TBCC	15.5732	15.6554	15.5269	15.078	14.3186	14.5039	14.4721	13.7483	14.5701	14.7107	14.9127	15.1645	14.6701	15.5086	15.1701	15.3082	15.2431	15.1521
TBCB	18.5136	18.6539	18.5122	18.846	17.4473	17.701	17.9306	17.1527	18.3735	18.2273	18.6076	18.4554	18.3801	18.9682	18.7911	19.0733	18.1404	18.7555
TBCA	18.5082	18.6164	18.4732	18.6815	18.0017	18.064	18.2739	17.1301	18.7006	18.6352	18.7285	18.3995	18.7256	18.2501	18.1068	18.3055	18.2342	17.8095
TBC1D9B	15.188	15.8974	15.0689	15.3739	16.2607	15.4565	15.1922	14.9755	15.4252	14.9148	15.2824	15.0413	15.3168	14.8383	15.0197	14.8893	14.7435	14.9333
TBC1D8B	13.4846	13.5482	13.5326	13.1653	13.6509	13.3939	12.5471	12.977	13.5903	13.5477	14.0116	13.5154	13.83	13.0332	12.5475	12.8913	12.7239	12.8807
TBC1D8	13.3225	13.941	12.5088	12.3234	11.9683	13.3421	12.8367	12.6209	12.1012	12.4289	12.0306	12.3199	11.8177	12.182	12.2402	12.1483	11.7286	12.1154
TBC1D7	12.4466	11.4816	12.5318	11.9429	11.5639	11.948	12.4204	12.1876	11.5315	12.1401	12.2974	12.595	12.9674	12.7912	12.286	12.4635	12.3979	12.5754
TBC1D5	13.1406	13.1027	12.4359	12.1408	15.6142	15.5226	14.9607	14.1811	13.2179	13.5689	13.1899	12.9513	13.1786	14.9892	15.141	14.6924	13.7313	14.5627
TBC1D4	16.762	16.6377	16.0204	16.1772	14.7684	14.7115	14.3742	14.1668	16.8238	16.6	16.848	16.7042	16.9617	13.6129	13.5153	13.5956	13.8993	14.2164
TBC1D30	12.0176	11.8662	12.3937	12.0672	11.825	11.9799	11.967	11.948	11.7124	11.7283	11.8186	12.1228	11.9917	12.4105	11.5917	12.0343	11.4627	12.1169
TBC1D2B	13.4179	13.6402	14.5732	14.0173	11.2001	12.1713	12.9902	11.3758	13.6109	13.3539	12.3356	13.3161	14.0753	14.4968	14.7828	13.5092	13.5642	14.2209
TBC1D24	15.4831	15.9923	15.7518	15.8159	16.0159	15.8375	15.2034	15.0574	14.0015	13.9617	13.9966	13.9095	14.0677	14.5815	14.6447	14.5077	14.0793	14.0936
TBC1D23	14.3852	14.7037	14.4913	14.3045	13.7752	13.7528	13.7007	13.6708	14.0653	13.7761	14.1899	13.5485	14.6193	16.3189	16.1382	16.3254	16.204	16.2432
TBC1D22B	13.8127	12.377	13.5456	13.2429	12.3527	12.5692	12.6355	12.5582	12.2749	12.5814	12.8987	12.8876	12.7744	13.4722	13.2364	13.7034	13.1705	12.8929
TBC1D22A	14.2253	14.2742	13.8237	13.502	12.9255	13.2555	12.4457	11.7262	13.7084	13.9486	13.8297	13.5435	13.9817	14.0243	13.6995	13.4653	13.2352	13.3293
TBC1D20	13.2916	13.2667	13.9191	13.4208	13.07	13.1012	13.0259	13.4417	12.7187	12.8934	12.7839	13.2991	12.9594	12.938	12.8561	13.3048	13.1187	13.8536
TBC1D2	14.4171	15.405	15.3619	15.5707	12.2628	12.1495	13.0571	12.858	12.9134	12.9343	13.2008	13.2179	12.9331	14.7777	15.1186	14.8534	14.819	14.9037
TBC1D17	14.6383	15.0204	14.5539	14.8038	15.2519	15.1561	14.898	15.1877	13.8709	14.2645	14.8862	14.4189	14.9741	14.6968	14.8674	14.6865	14.5884	14.6865
TBC1D15	16.1002	16.3066	16.2932	16.1112	15.8295	15.6812	15.78	14.7845	16.3432	16.0444	16.2662	16.1304	16.3917	15.4491	15.4641	15.7975	16.0027	15.8124
TBC1D13	14.5702	15.1395	14.669	14.5921	14.931	14.7658	14.7666	14.5696	14.2164	14.1427	14.5309	14.3263	14.8373	14.1994	14.2626	14.3199	14.4723	14.4866
TBC1D10B	15.0905	15.5282	15.4258	15.4549	14.4561	14.4349	14.8367	13.4607	13.1859	14.8171	13.2712	13.6531	13.5677	14.6574	13.1441	13.6584	15.0468	13.057
TBC1D10A	15.3405	15.3691	15.2951	15.3066	14.3792	13.7618	15.7601	15.3458	13.1767	13.2553	12.838	14.2743	14.3928	15.0175	13.9044	14.1401	13.9895	15.211
TBC1D1	12.2153	11.7691	13.7189	13.3714	14.1723	14.6885	13.7128	14.1889	12.6499	12.8921	13.0334	12.8422	12.9618	11.9921	12.2307	11.9342	13.3088	11.594
TAX1BP3	16.1164	16.5804	15.9434	16.1197	15.0375	14.861	15.5329	15.2068	16.3628	16.6903	16.9601	17.0811	17.2673	17.5627	17.4547	17.3139	17.5296	17.306
TAX1BP1	15.4377	14.6488	14.456	14.4234	15.0073	14.7581	15.943	15.7345	14.4701	14.7808	14.3476	14.8005	15.1627	15.2275	15.5104	15.341	15.9042	15.1343
TATDN3	12.1093	10.9802	12.1059	11.9186	11.6683	12.4063	11.9668	11.9158	11.7157	11.8125	11.8644	11.8985	11.8858	12.005	11.8419	12.1327	11.8512	11.9953
TATDN1	15.803	15.3576	14.5025	14.7524	15.9581	15.9022	15.4535	14.9459	17.3148	17.5459	16.8942	16.5955	16.9979	16.0459	16.0357	15.9409	16.1087	15.8134
TASP1	12.9804	11.7106	12.5797	12.3252	12.57	12.8532	12.7504	13.3435	12.2082	13.0506	11.373	12.7262	12.042	13.1497	12.7047	12.8307	11.7831	13.0315
TASOR2	13.7138	13.3304	13.1172	12.7658	13.8002	13.8825	14.0333	13.2224	13.1782	13.7595	13.7121	12.7985	13.3746	12.9153	13.0753	13.4179	12.3777	13.0495
TASOR	15.142	15.3267	15.0058	15.1171	16.0129	15.8439	15.9309	14.5999	15.671	15.3045	15.0268	15.502	15.3044	15.9756	15.5675	15.6279	15.3708	15.8958
TARS3	13.5632	13.9493	14.4334	14.4208	14.5947	14.0809	12.5686	12.4126	11.9727	13.1078	12.5278	12.0521	11.9515	12.0064	11.1002	12.0451	11.2237	11.6194
TARS2	15.6643	16.1239	15.5464	15.4859	16.7916	16.5064	15.8488	16.4488	15.8764	15.5436	15.4463	15.2251	15.4788	15.6809	15.9034	15.4795	15.5029	15.3351
TARS1	18.4547	18.459	18.7245	18.5475	18.6729	18.3182	18.5161	17.8436	18.5644	18.4905	18.6588	18.4433	18.5343	18.7479	18.8044	18.7745	18.9823	18.5886
TARDBP	18.2095	18.5153	18.0102	18.0012	18.6283	18.5964	17.9674	18.1296	18.0985	17.8701	18.1226	17.8436	18.014	17.8789	18.0122	17.8393	17.8426	17.6888
TARBP2	14.0157	13.6471	13.8869	13.6414	14.4499	14.916	14.5255	14.4653	14.0131	14.6228	14.7338	14.9972	14.7527	14.9509	15.2886	14.9627	14.6136	14.742
TARBP1	13.3014	13.1499	13.6883	13.37	13.8222	13.6604	13.1339	12.3311	13.009	13.2803	12.6601	13.0467	12.714	13.4008	12.7965	12.8288	12.9915	12.4189
TAPT1	13.9969	14.3887	14.2542	14.6768	14.2976	14.4583	14.4212	15.8157	13.1752	12.3861	11.3297	12.6024	12.6858	13.1285	12.7907	12.6844	12.8883	13.3048
TAPBPL	13.9102	14.7545	14.0685	13.8753	15.9598	15.6933	15.3365	15.747	14.058	14.7099	13.7306	13.8276	14.1081	12.2479	12.9308	12.7745	13.1062	13.1847
TAPBP	18.2585	18.7585	18.415	18.505	12.3473	15.9581	16.5404	16.0572	18.7123	18.6646	17.2553	17.8798	18.1928	17.7578	18.0182	17.3485	18.0386	17.8652
TAP2	16.2075	16.8295	16.5624	17.064	11.1286	14.4643	15.5156	14.8712	16.3131	16.2266	15.796	15.8694	15.7616	16.0735	16.1689	15.6722	15.7331	16.2838
TAP1	17.5416	18.4927	18.5834	18.774	11.1839	12.0035	16.1098	15.6198	18.4659	18.3732	17.7467	17.9775	17.7427	17.8223	17.7574	17.5779	17.9905	18.0123
TAOK3	14.3702	14.6062	14.6939	14.7961	13.4589	14.0222	14.3329	14.1189	15.0258	14.9351	14.7965	14.7708	14.7818	14.0844	14.0449	14.1552	14.4259	14.0995
TAOK2	13.3981	13.6801	13.7119	13.6518	12.2979	12.3106	13.0415	12.9809	12.488	12.9675	13.5585	12.6247	13.5906	12.9764	13.0762	13.0728	13.2224	13.1583
TAOK1	13.9712	14.0788	13.9711	14.0453	14.1462	13.9639	14.0809	14.9977	13.3104	13.6508	13.4355	13.5334	13.8707	13.6837	13.7057	13.995	13.7505	13.8886
TANK	15.885	14.1739	13.5795	15.0962	12.0438	12.361	11.8986	12.5851	12.8125	13.032	12.897	13.0951	12.3775	15.8848	12.4877	14.8538	15.7158	15.1711
TANGO6	12.394	11.9996	13.1678	12.7341	12.5791	12.9707	12.5291	12.6051	11.0227	12.3265	11.7422	13.201	12.4532	12.6417	12.1647	12.6195	13.2379	11.663
TANGO2	15.1932	14.9386	15.3211	15.147	15.1286	14.9328	14.5372	14.2821	15.0018	15.1287	15.5435	14.6718	15.4749	14.6486	14.4831	14.9997	11.4556	14.1384
TANC1	15.1126	19.2945	15.3772	18.8599	18.1982	18.0338	19.7875	18.8823	14.5054	18.9189	14.9048	18.1361	18.8074	17.5551	16.4042	18.2801	18.604	18.3768
TAMM41	16.5675	17.2734	16.0121	16.4285	16.9361	16.963	16.2889	16.8275	16.8953	16.6208	15.3341	16.217	15.9672	16.6992	16.8846	16.3429	15.8753	16.6203
TALDO1	20.4671	20.1361	20.3463	20.925	20.0691	19.8531	20.4417	19.0373	20.9163	20.7288	20.8357	20.7697	20.9108	20.8848	20.9094	21.0718	21.0459	20.8948
TAGLN2	19.9977	20.036	19.8172	19.5578	21.039	21.0797	21.4529	19.7786	21.0257	20.8857	20.8808	20.2781	20.5053	20.3402	20.174	20.0413	19.7443	19.4132
TAGLN	12.3454	13.8297	14.1872	13.8873	12.9599	13.4981	16.3486	15.7028	13.637	12.2482	14.1109	14.0778	14.2401	15.2226	15.2875	13.4166	13.5946	13.4148
TAF9B	12.4516	11.9332	12.3198	12.2974	13.0307	12.995	13.5523	13.0212	12.9022	12.1204	12.5226	13.1036	12.027	12.9373	13.0371	12.7061	12.9088	13.245
TAF9	14.157	14.0213	14.1302	13.9217	12.9817	13.7435	13.9806	13.8522	13.8572	14.0182	13.8208	13.3181	13.7333	13.8854	13.6993	13.9209	14.1609	14.0643
TAF8	13.1654	12.8403	13.1048	12.9671	13.6435	13.5295	12.7983	13.1403	14.3422	13.8152	14.4471	14.3138	13.9087	14.1576	13.8683	14.5616	14.0594	13.9968
TAF7	15.3686	14.7319	15.1503	15.1707	14.1718	14.3757	14.0732	14.1772	15.0392	15.2192	14.8782	14.89	14.5781	15.0321	15.1685	15.1803	15.595	15.2125
TAF6L	13.9124	13.1927	14.1003	13.8699	13.774	13.5602	13.84	13.8758	13.051	13.6332	13.7568	14.0002	13.6268	13.5739	13.534	13.6601	13.5835	13.7271
TAF6	14.6437	13.9816	13.8961	13.7921	14.1853	14.3097	14.6468	14.2373	14.5724	14.0585	14.3025	14.4028	14.5615	14.2011	14.4521	14.6186	14.6363	14.7075
TAF5L	14.1519	13.5907	13.6463	13.6636	13.5811	13.4123	13.3915	12.8675	13.5243	13.6322	13.3229	13.9129	13.1798	13.6467	13.999	13.7745	12.9729	13.5338
TAF5	15.0307	15.3916	13.3164	13.124	15.3542	15.4604	15.5877	13.7529	15.5124	14.2704	14.4784	15.6779	14.1297	15.5236	15.4985	15.3171	15.3698	15.9793
TAF4	13.7179	13.766	13.4805	13.6133	14.4169	14.2768	14.0788	14.3042	14.6621	14.4783	13.5218	14.502	13.627	14.6683	14.5548	14.5225	14.2296	14.3771
TAF3	13.0655	12.5936	12.3868	12.7268	13.6327	12.4857	13.989	14.1282	13.2916	13.8129	13.1325	13.2251	12.7494	13.5424	13.6526	13.8467	13.6785	13.5352
TAF2	13.9214	14.0591	13.4857	13.4353	14.0113	14.1455	14.338	14.3625	14.3715	14.4175	14.6893	14.2699	14.5	14.0408	14.0806	14.3035	14.2543	14.5305
TAF1C	14.1914	13.3425	14.2124	14.1389	13.5681	14.4116	13.2461	14.4903	8.68273	14.2776	11.9966	11.1504	12.1637	13.6753	13.5254	14.2816	13.3745	13.3525
TAF1B	12.5505	11.8201	12.7871	12.2191	12.5163	12.781	13.2616	13.0152	12.1754	11.8463	12.1725	11.8348	11.805	12.7025	12.4426	13.1143	12.9536	13.5676
TAF1A	12.2917	11.3117	12.2851	12.1453	12.5555	12.6783	12.6648	12.1838	10.3903	11.8096	11.837	11.9217	11.9114	12.2804	12.0128	12.4243	12.17	12.1598
TAF15	19.1533	18.7963	18.8033	18.972	19.1738	18.8992	19.4049	19.3542	18.6088	18.1316	18.8149	18.7806	18.7909	18.9535	18.8975	18.9203	19.023	18.7548
TAF12	13.5723	12.8379	13.6568	13.697	13.5529	13.5972	13.6471	13.3445	13.5492	13.9147	13.1115	14.0197	12.5804	13.7364	13.6742	13.2547	13.8274	14.0138
TAF10	14.5581	14.2575	14.7462	14.6875	14.5469	14.6706	14.9905	15.2434	14.71	15.0762	15.0837	15.2547	15.0806	15.4184	15.0927	15.3744	15.0848	15.5822
TAF1	12.8219	12.9432	12.8424	11.6151	13.0144	13.391	13.3454	13.5653	13.4817	13.424	13.032	12.0725	11.4469	13.0091	13.4226	13.4786	13.1715	13.2591
TADA3	13.7562	13.6168	13.6294	13.6139	13.7444	14.1221	13.5898	14.0226	13.135	13.3845	12.332	12.9707	13.0555	13.5824	13.5377	13.3048	13.8255	13.558
TADA2B	12.9968	13.1473	13.1974	13.018	13.3889	12.4459	13.3562	12.4315	13.3802	12.9853	12.832	12.6684	12.5068	12.5766	12.9474	12.3836	13.0703	13.0678
TADA1	14.1883	14.1918	14.0306	14.1275	14.0622	14.03	13.7117	14.2111	14.0065	13.8521	13.4559	13.786	13.4213	13.6451	14.1776	14.0378	14.0031	13.8078
TACSTD2	17.1503	17.1336	17.4122	17.3312	16.2624	16.1045	17.6649	18.7676	18.2933	18.1326	18.1331	18.3526	18.2296	17.971	17.9133	17.6622	17.9722	18.4712
TACO1	16.2177	16.7335	16.5176	16.8084	17.1283	16.8347	16.97	17.5946	17.054	17.1651	17.305	17.0534	16.9722	16.7178	16.8846	16.6313	16.9049	16.7367
TACC3	12.9923	14.0716	13.9203	13.9146	13.2332	14.4584	13.7589	13.5226	14.2255	15.6301	14.3875	14.8429	14.5125	14.4149	14.4379	15.5953	15.2329	15.0904
TACC2	14.9187	14.626	14.4132	14.191	13.1457	14.3829	14.3778	13.5831	14.6269	15.1351	15.0653	14.7426	15.0878	14.2958	14.1483	14.0401	14.3268	13.685
TACC1	12.6607	12.4844	13.0313	12.5369	15.327	15.3828	16.9024	16.5476	14.8982	14.9287	14.9942	14.9017	15.0052	16.1149	16.2275	16.6302	16.6457	16.9424
TAB3	12.2082	12.0285	12.4933	12.549	12.2194	12.3375	12.0773	12.5415	11.6726	12.5134	12.1848	12.4012	12.1324	13.4814	12.9326	12.4454	13.2918	12.7624
TAB2	13.301	13.2872	14.4598	13.8493	12.6965	13.0469	13.1319	13.1084	11.9532	11.962	12.7594	12.0359	12.793	13.3856	14.0383	13.6654	13.412	13.4031
TAB1	13.7304	14.2159	14.3246	14.4663	14.1168	14.0586	14.3025	13.9529	13.8041	13.9716	13.9193	14.6402	14.0898	14.4409	14.4	13.7348	14.3352	14.066
SZT2	13.3339	13.3834	13.0705	13.5904	14.1062	13.7517	11.6199	10.9912	14.3614	13.9358	14.1221	13.396	13.599	12.5519	12.7556	13.5029	12.7207	11.5705
SZRD1	14.7917	14.2395	14.6918	14.4081	14.3816	13.6463	14.2202	14.0549	14.1604	14.9386	14.8173	14.5182	15.0885	14.6443	14.9592	14.6602	14.8669	14.5645
SYVN1	14.803	14.8609	15.0037	14.7175	14.008	14.1968	14.7526	16.8155	14.832	15.3917	14.434	15.4045	14.7636	15.3219	15.0634	15.1548	14.7517	15.801
SYTL4	13.5081	13.4331	14.2537	14.6976	11.946	12.6882	15.7139	15.4178	11.4155	12.9016	13.6003	13.7246	13.4885	14.8041	14.9826	15.8	16.3812	16.2083
SYTL2	12.8034	12.7038	12.4919	11.9561	9.77193	11.9895	12.9267	12.6857	13.9658	13.9202	14.2781	13.6725	14.0387	13.1714	13.111	13.9748	14.1107	14.0537
SYTL1	14.1878	14.4692	14.0246	14.6753	13.9314	14.3082	13.6848	14.4115	13.2235	12.5405	12.9405	13.2328	11.6372	15.0379	14.7603	14.182	13.9938	14.1266
SYT7	12.264	11.5198	13.2145	11.7591	14.4631	14.5658	14.4525	14.4359	13.9542	13.5699	14.2657	13.4578	13.3643	14.6412	14.6644	15.1893	14.393	15.1714
SYS1	13.8715	13.5293	13.9889	13.463	14.1814	14.2736	13.0931	15.2965	12.537	13.9334	13.2848	14.0952	13.9076	14.5293	14.5666	14.411	14.7087	14.1965
SYPL1	18.1876	19.0562	18.7791	18.7156	17.452	17.1931	17.0474	17.7485	18.3212	17.6647	18.4092	18.1409	18.0547	18.5144	18.3921	18.3923	18.6173	18.5965
SYNRG	15.1179	14.745	15.0297	15.0629	13.8595	14.3018	14.6817	14.1427	14.3548	14.4193	14.946	14.6728	14.6677	14.855	14.8982	15.0267	15.5384	14.9475
SYNJ2BP	16.3682	16.426	16.6623	16.7934	18.7515	18.7683	18.4391	18.8153	16.6379	17.1315	16.8642	17.2163	17.1416	16.7758	16.9481	16.7952	17.1185	17.4117
SYNJ2	14.1503	13.3625	13.5672	13.6919	13.4436	12.5452	14.201	13.0198	14.8387	14.0896	14.6286	14.789	14.7199	14.5523	14.8596	14.508	14.6118	14.7877
SYNJ1	12.526	12.0227	13.1404	14.3187	12.9006	11.994	14.6387	13.1096	11.7291	12.536	11.8684	12.6326	12.1136	15.441	15.5335	15.0422	15.9341	15.9869
SYNGR2	17.932	18.2479	17.9017	18.0597	17.8869	17.9783	18.5837	20.0697	20.0417	20.0154	20.083	20.0385	20.0478	19.377	19.6269	19.1072	19.2248	20.055
SYNE3	15.0839	15.4581	14.4107	13.302	11.291	13.9185	11.4695	12.9124	11.5424	13.4517	13.5122	14.4291	13.4501	14.4634	14.4615	13.8967	14.3317	14.0069
SYNE2	15.8763	16.7529	14.9853	15.4655	17.7165	17.9767	16.3018	17.3629	16.3401	15.4475	16.7216	15.8664	15.213	16.9342	17.0434	16.9347	16.9565	16.8267
SYNCRIP	19.8486	20.1338	19.6299	19.7298	20.3125	20.3712	20.03	20.4867	19.8896	19.7011	19.9729	19.873	19.8252	19.7998	20.026	19.8643	20.0911	19.8806
SYMPK	15.7229	15.9622	15.5096	15.7858	15.7741	15.8622	15.4746	15.876	15.7079	15.5899	15.3499	15.417	15.2906	15.6154	15.3222	15.5109	15.4838	15.3993
SYK	15.5156	15.9563	15.81	15.8416	15.0254	14.9496	14.1052	13.7366	15.7967	15.6607	15.7299	15.5177	15.837	14.8975	14.7258	15.1066	14.8964	15.1921
SYF2	16.0595	16.0966	16.2309	15.5155	15.6997	15.8114	15.3995	13.5994	16.1451	15.9188	15.7647	15.7688	15.9553	15.6963	16.11	16.0399	16.2302	16.4511
SYAP1	17.307	16.9837	17.4101	17.0959	16.7258	16.7556	17.0782	16.7167	16.8012	16.743	17.1309	17.1393	17.2702	16.6048	16.6114	16.6458	16.7942	16.576
SWAP70	15.9785	15.6328	14.9601	15.0067	16.9373	17.3693	17.4153	16.5358	15.9503	16.1996	16.4841	16.4186	16.3602	17.9043	17.7199	17.4739	17.209	17.3213
SVIP	14.9316	14.8071	14.192	14.109	14.1444	14.2392	16.5325	16.5719	15.1568	15.0925	13.8773	14.9037	14.6416	16.7685	16.8146	16.6398	17.1113	17.1668
SVIL	14.4604	14.6747	14.4722	14.4435	13.7022	14.1074	14.7654	14.6043	14.3089	14.4627	14.5702	14.4505	14.1714	16.9075	17.1863	16.9258	16.635	16.796
SUZ12	14.1909	14.5129	14.4455	14.4814	14.5806	14.1532	14.1366	14.4453	14.61	14.7477	14.0909	14.4216	14.072	14.4539	14.8883	14.9209	14.6687	14.932
SUV39H2	13.2042	12.3023	13.3817	12.9177	12.117	12.4044	12.3409	12.5459	11.5414	13.3243	12.2158	13.8625	12.9871	13.5823	12.6687	13.1019	12.6423	12
SURF6	16.4201	17.0981	16.8951	16.9005	16.4261	16.1987	16.1165	16.152	17.3321	17.0949	16.6242	16.6975	16.5245	15.7409	15.5809	15.2049	14.8351	15.1076
SURF4	19.104	18.8287	19.0912	18.8569	18.7976	18.4662	19.5367	19.3207	19.2948	19.5242	19.4036	19.5912	19.3763	18.2951	18.4731	18.3238	18.7238	18.6218
SURF2	14.4224	14.1944	13.7213	14.1647	13.4758	13.3926	14.9555	14.2182	14.7372	14.5731	14.1607	14.3921	14.7876	15.2271	15.5893	14.9536	15.409	14.3248
SURF1	15.4451	16.2278	15.9139	15.8613	15.7587	14.9409	15.4491	16.598	14.8567	15.1255	15.1925	15.2077	15.4165	15.5611	15.7584	15.1248	16.2264	15.3986
SUPV3L1	16.3978	17.1118	16.6707	16.5746	16.8401	16.415	16.665	17.1122	16.494	16.0769	15.9194	16.0849	15.911	14.7136	14.9687	14.9281	15.0862	15.1076
SUPT7L	14.4932	14.1764	14.326	14.0526	14.0107	14.3392	14.3856	13.598	14.2419	14.1208	13.9464	14.3686	13.9273	14.7965	14.5907	14.3003	13.7323	14.1169
SUPT6H	16.5491	16.5158	16.6081	16.7447	16.5574	16.7414	16.2696	16.2026	16.5938	16.3295	15.9185	16.3958	16.2134	16.6249	16.6533	16.9797	16.3389	16.6438
SUPT5H	16.4911	16.9395	16.4687	16.7337	16.5873	16.2423	16.4092	16.0909	16.9499	16.6452	16.744	16.51	16.8147	16.6145	16.7939	16.9662	16.8994	16.5934
SUPT4H1	15.2949	15.6684	15.4189	15.6278	14.734	15.2531	13.8902	13.3181	15.0796	15.4166	15.4465	15.2537	14.878	15.0193	15.1696	15.573	14.7387	14.9039
SUPT3H	13.7439	12.8431	12.3886	12.0367	13.6366	12.8232	12.777	12.6099	11.7066	13.0532	11.1404	12.1649	11.5733	13.0202	13.7742	13.0794	12.7752	12.4892
SUPT20H	13.7278	13.416	13.3483	13.49	12.971	13.5509	12.9784	14.0659	13.2809	13.5835	12.9367	12.9437	12.9467	13.1255	12.8771	13.0744	12.8007	12.8916
SUPT16H	18.3662	18.5139	18.3	18.213	18.9047	18.3784	18.8498	19.1885	19.0072	18.3201	18.469	18.3618	18.3418	18.7447	19.0788	18.5909	19.0937	18.7432
SUN2	15.7015	15.2584	15.5499	14.7834	16.0928	15.8155	15.9821	15.5057	16.7536	16.2072	14.0751	15.7184	16.225	16.1599	17.076	16.1205	14.4366	16.3144
SUN1	15.503	16.1163	15.0181	15.0143	14.635	14.5071	15.6858	15.4164	15.3222	15.5418	14.8272	15.4102	14.9096	16.5708	16.4879	16.5427	17.2318	17.2019
SUMO1	17.5063	16.6886	17.1164	16.7486	17.7964	17.544	17.2163	16.582	16.5994	16.8768	16.8765	16.7973	17.1534	18.0987	17.6046	17.3468	17.5223	17.3415
SUMF2	16.3941	16.8419	15.767	16.241	17.4679	17.1169	16.0938	16.1994	16.5963	16.4317	16.3799	15.8436	16.112	17.6766	17.6826	17.2174	17.5736	17.3302
SUMF1	13.9643	13.9065	14.0413	14.0636	14.7099	14.9847	14.8077	14.9828	12.9988	13.2384	12.349	12.9203	13.8692	13.8355	13.6063	14.5687	13.9967	14.6209
SULT2B1	13.2875	11.4586	12.4398	11.2959	12.8864	13.3732	11.6117	13.0783	16.5892	16.9401	18.2077	18.3989	18.2371	14.7037	14.8046	14.488	14.0238	14.4596
SUGT1	17.6409	17.4032	17.9487	17.9343	16.474	16.3159	17.3714	16.2294	17.6035	17.6177	18.219	17.8994	18.327	16.492	16.541	16.381	16.8463	16.5187
SUGP2	16.3546	15.9458	16.5508	16.7759	16.1069	15.8097	16.4662	16.0917	15.005	14.7863	15.3315	15.2707	15.478	14.3217	14.838	14.6916	14.8915	15.0988
SUGP1	14.8951	16.5757	14.4291	16.8353	15.9005	14.207	14.5371	15.6865	14.4037	14.3853	14.4054	14.3882	14.158	14.4139	16.0974	15.3455	16.0434	15.4598
SUDS3	15.0426	15.0595	14.7577	14.8473	14.5175	14.8318	14.556	14.6211	14.6426	14.5786	14.124	14.6355	14.3618	15.0562	14.6808	14.9704	14.5352	15.0501
SUCO	12.1383	10.8711	12.3754	12.0073	12.285	12.1249	13.259	13.5436	10.872	11.8834	12.137	11.6766	11.6752	13.7982	13.0569	12.574	12.9995	13.5519
SUCLG2	16.5255	17.2891	15.8914	16.1431	18.4324	18.6561	18.1303	18.4513	19.1118	18.7505	18.198	18.085	18.5136	18.3205	18.6912	17.8201	18.3373	18.2505
SUCLG1	19.0946	19.8139	19.3988	19.3312	19.6872	19.3913	18.4297	19.1478	19.386	19.6029	18.9115	19.1032	19.3896	18.8852	19.0003	18.6948	18.905	19.0399
SUCLA2	18.5764	19.1807	19.122	19.2918	18.1157	17.897	17.8188	18.149	18.5447	17.9862	18.6769	18.3269	18.6185	17.1765	17.4424	17.3907	17.4799	17.3291
SUB1	19.2221	20.1168	19.6594	19.7113	19.7947	19.9766	19.2027	19.5913	20.2802	20.0244	20.0278	20.0134	20.2038	19.4883	19.9026	19.5126	19.7436	19.5576
STYX	12.2847	11.7693	12.5171	12.1656	12.8814	12.5172	11.7445	12.1487	10.9689	11.962	11.8734	11.5526	11.4281	13.3016	12.6561	13.2175	11.9754	12.3823
STXBP6	13.6029	13.4302	13.2591	14.0471	14.8918	14.5302	13.3944	13.0976	16.9172	16.4501	15.7076	16.0661	16.1262	14.6304	14.7601	14.5297	14.7852	14.5982
STXBP5	16.1095	15.3468	15.098	15.0678	13.2125	13.923	14.7363	11.2639	14.1263	13.486	12.841	13.366	14.5277	14.596	14.0065	14.3979	15.1175	13.8304
STXBP4	12.6515	10.6444	12.6496	13.1168	11.7185	12.2857	12.0179	13.708	12.0406	12.3671	12.3713	11.5884	12.6926	12.5874	12.3294	12.5718	12.5463	12.1538
STXBP3	16.5291	16.8285	16.3112	16.3177	16.945	16.9098	17.0236	17.3438	16.8676	16.4615	16.7248	16.3371	16.252	16.3062	16.3203	16.2984	16.6391	16.6232
STXBP2	16.2113	16.6133	16.5074	16.7621	15.8561	15.6997	16.3611	16.3427	16.6571	16.5937	16.8978	16.9335	16.8831	16.7364	16.7856	16.8799	17.0484	16.7503
STXBP1	14.9213	14.472	14.8166	14.8624	16.1968	16.0986	16.7824	16.7446	15.8848	15.9629	16.2979	15.8443	15.9424	15.6857	15.8821	15.7686	16.1742	15.8517
STX8	14.4427	14.471	14.5989	14.5826	15.8892	15.6635	15.9583	16.4527	15.2338	14.9405	14.848	14.8203	14.7388	15.9098	16.0617	15.2437	15.3469	15.6415
STX7	17.2089	17.6618	16.8724	17.0284	18.296	18.0029	18.1618	18.7578	17.4957	17.3309	17.3338	17.5571	17.3946	18.1383	18.1515	17.8016	17.922	18.034
STX6	14.4282	14.8779	14.6533	15.0572	15.883	16.0169	15.6229	16.2178	15.2624	15.0607	15.0949	15.1124	15.0125	15.3298	15.5088	15.7137	15.6326	16.2157
STX5	15.1923	15.0611	15.4485	15.6175	14.1795	14.0979	15.2158	15.4618	15.5969	15.5913	15.8444	15.785	15.8562	15.6963	15.8929	15.5704	16.0668	15.859
STX4	17.63	17.0823	17.4313	17.3968	17.8982	17.9169	18.962	18.9744	17.6099	17.3165	17.2456	16.1176	17.6732	17.1963	17.4698	16.9998	17.4312	17.1656
STX3	14.8905	15.632	15.4684	15.5874	15.3874	15.3498	15.3275	15.6599	16.7996	16.41	16.2238	16.3412	16.2746	15.3257	15.6774	15.33	15.3327	15.3474
STX2	12.5193	11.9469	12.2528	11.8449	13.6842	13.8143	13.9821	14.4112	9.16661	11.7587	10.7282	11.253	11.4802	12.9575	12.9796	12.4484	12.4216	12.9221
STX18	15.6444	15.8626	15.398	15.5377	13.9461	13.9552	14.3496	14.8677	15.0528	14.5422	14.9956	15.4815	14.3365	14.6366	14.9268	15.2525	15.3611	14.9595
STX17	14.9694	15.3283	14.439	14.8117	15.2449	15.1554	14.5942	15.2379	15.2998	15.3257	15.6166	15.0198	15.4156	15.5281	14.6163	14.755	15.9212	14.9497
STX16	13.427	12.8867	13.6809	13.2476	15.4676	15.1247	14.4342	15.3203	14.2782	14.2345	14.5384	14.5523	14.1581	14.8564	15.3419	14.865	15.5585	15.2835
STX12	15.8571	16.1599	16.6005	15.9785	16.8057	16.3854	17.2473	17.8267	15.7578	15.9606	16.0695	15.7115	15.6923	16.8341	16.5649	16.6772	17.5974	17.1854
STX10	14.7507	14.6327	14.7682	14.2783	15.0917	15.7907	14.1384	14.4649	15.0986	15.9406	15.2378	16.026	15.2947	16.2041	15.3651	15.4299	14.9202	15.4332
STUB1	16.3673	16.5849	17.2745	17.147	15.7163	15.2829	16.0736	16.3041	16.0015	15.4883	15.898	15.8329	15.9764	15.0804	15.2444	15.2941	15.5457	15.3179
STT3B	18.2496	18.5726	18.4544	18.8187	19.0371	18.725	18.5637	19.3389	18.3259	17.8152	18.1546	18.1723	18.0327	18.4555	18.835	18.2769	18.7274	18.608
STT3A	18.3471	18.4868	18.2314	18.5915	19.2118	19.0833	19.5253	20.2313	19.2908	18.9739	19.7063	19.4695	19.3257	18.5631	18.885	18.4547	19.2049	19.0419
STS	11.9638	11.7091	12.0245	12.5476	12.9668	11.5729	13.4709	13.7307	14.2746	14.0423	13.6616	14.0761	13.787	15.4719	15.56	16.4674	17.2476	16.5742
STRN4	14.8265	15.1069	15.0214	14.7746	14.914	14.7444	14.9482	14.6836	14.8999	15.3056	15.1148	15.1055	14.9729	14.9889	14.8063	14.7315	15.1721	14.9739
STRN3	14.4008	14.0389	14.2731	14.4945	15.0029	15.2847	15.7927	15.5908	15.1791	15.0379	15.8921	15.5287	15.3595	15.8567	15.8885	15.857	16.1974	16.0154
STRN	15.8961	16.3512	15.9474	16.0618	15.1813	15.4168	15.3836	15.4595	15.9159	16.1941	15.7702	16.7861	16.2701	17.5294	16.7981	16.136	16.0717	16.1263
STRIP1	13.7596	13.4086	13.5266	13.2612	13.6694	13.8219	14.2815	14.1052	13.1849	14.2401	13.6342	13.5179	14.1417	14.3799	14.2392	14.593	14.4432	14.2877
STRBP	16.9415	16.8495	16.9034	16.6211	18.2971	17.787	18.0249	16.2405	17.6939	16.1339	17.1658	16.796	16.8414	14.8756	17.1811	17.7031	17.4299	16.2756
STRAP	17.8463	18.0702	18.1847	18.4162	18.5211	18.1456	18.4085	17.9018	18.0563	17.8814	18.669	18.4099	18.3733	17.301	17.4934	17.597	17.6132	17.5044
STON2	12.3532	11.7595	12.2026	12.3935	11.4151	12.6407	13.2013	13.7799	13.1174	13.2374	13.7544	13.2347	13.0429	12.0532	12.2535	12.821	12.9846	13.0286
STOML2	19.3319	19.8782	19.2378	19.4833	19.8006	20.0212	19.2402	20.1499	18.9434	18.7628	18.3216	19.028	18.6023	17.7812	18.0971	17.6116	17.7654	17.8874
STN1	12.5746	12.7081	12.6461	12.1201	12.3265	12.223	12.2403	13.3753	11.4391	12.1824	12.4432	11.806	12.0774	12.8035	12.3664	12.822	13.1545	12.774
STMN1	17.9811	17.1378	16.5213	16.9308	20.0586	19.6818	17.8179	16.7719	18.5537	18.3239	17.9148	17.4559	17.7528	19.3547	19.5988	19.4467	19.6281	19.1114
STK4	14.0599	14.377	14.4902	14.4988	14.265	14.008	14.1781	11.8152	14.4684	14.792	15.0494	15.0028	14.9167	14.9433	14.8109	14.6577	15.0107	14.5884
STK39	14.4938	14.6513	15.6175	15.2795	16.4506	16.4747	16.917	16.319	16.7402	16.5312	16.7645	16.4079	17.0388	17.5	17.5347	17.649	18.2762	17.3304
STK38L	14.1473	14.5416	14.6274	14.9862	15.3993	15.1004	15.3878	14.9786	15.4619	14.9598	15.8232	15.0719	15.5117	12.6928	12.5796	12.7648	11.5639	12.6351
STK38	13.5764	14.0151	13.7113	13.9991	13.3146	13.5677	14.5588	13.9095	14.9283	14.6246	15.3261	14.4222	14.8814	15.2531	15.5137	15.4611	15.2809	15.5636
STK35	13.0904	13.1746	13.4726	13.2833	12.6495	13.2454	13.2202	12.8491	12.147	13.2266	11.601	12.6718	13.3841	13.0856	12.0553	13.0045	11.8132	13.3233
STK32C	13.1818	12.8764	13.3472	12.4818	12.8529	13.0236	12.9552	12.8951	11.8251	13.2819	11.8652	12.7167	12.3041	13.4124	13.2304	13.0359	13.3208	12.8699
STK3	13.2164	12.7489	13.1411	13.4924	13.9492	14.2916	13.9872	14.1522	14.7459	14.1125	14.4934	14.4654	14.4589	16.7206	16.7493	15.8839	16.2744	16.0359
STK26	16.0462	16.16	17.0131	16.9191	15.4705	15.308	15.7599	15.1671	16.4246	16.3835	16.4832	16.1944	16.328	15.5924	15.7881	16.1739	16.4931	16.2287
STK25	12.765	13.654	13.2457	13.1361	13.1212	12.976	13.2491	13.5438	14.1699	13.4802	14.8454	14.735	14.8253	15.0993	15.5888	15.1339	14.6572	14.9228
STK24	16.8494	17.0106	16.4304	16.4579	14.7279	14.8709	15.5167	14.2635	18.6856	18.4396	18.7511	18.4206	18.6543	16.8272	17.0791	16.3578	16.5929	16.3149
STK17B	12.2405	11.3153	12.2913	11.9568	11.814	11.6954	12.0462	12.1456	12.1063	12.052	11.7159	11.7347	11.9132	12.4117	12.1081	13.2898	12.5382	13.0229
STK11IP	13.4244	16.4352	15.8313	16.1409	16.0342	16.5674	16.5156	13.8098	16.201	13.8333	13.4409	15.9628	15.9876	16.5029	16.1332	16.5131	15.7335	16.5403
STK11	12.4584	14.7971	14.7162	14.569	10.0506	12.323	12.614	12.7937	13.9479	12.5335	12.3885	14.0033	11.8717	12.5072	11.9853	13.9769	12.2453	12.7572
STK10	14.3842	14.2498	14.7476	14.682	12.2403	12.6812	13.7605	13.2125	14.0989	14.501	15.5106	14.9372	15.211	15.8494	16.0417	16.2043	16.2868	15.9638
STIP1	19.566	19.3935	19.823	19.707	19.9591	19.9754	20.014	19.5754	20.0005	19.884	20.3144	20.0695	20.1826	19.8083	19.8114	20.0796	20.1387	20.1262
STING1	15.5596	15.8717	16.2698	16.1511	15.2499	14.7536	12.4402	14.4521	14.9245	15.0068	14.5872	14.9135	14.7324	15.4531	16.0296	15.7969	16.4951	16.2303
STIM2	14.7559	15.6259	17.1343	17.2337	12.4009	12.5023	13.8889	13.8199	13.393	13.3843	13.8074	14.1071	13.4664	13.4843	12.9172	13.6479	13.0097	13.8619
STIM1	13.8477	13.7097	14.7154	14.3513	16.095	15.8895	16.2845	16.0655	15.619	15.4285	15.8828	15.7879	15.6857	16.4652	16.5359	16.2695	16.3427	16.5935
STEEP1	16.3808	15.9608	16.088	15.9747	16.4587	15.9237	16.4346	16.8628	16.2475	16.1392	16.4607	16.2759	16.49	14.8322	14.5795	14.123	14.6797	14.9126
STEAP3	16.2625	16.6922	16.8305	16.9589	16.579	16.739	17.2014	17.0655	14.7147	14.9041	14.0993	14.4839	14.4511	13.1903	12.0387	13.4886	13.2849	12.3456
STEAP2	12.6427	12.6642	12.6036	12.8403	14.2474	14.3845	13.7547	13.0731	13.3185	13.7318	12.5284	13.116	12.4793	14.9336	14.7508	14.319	14.1355	14.4559
STBD1	14.7918	15.5079	14.8692	15.0438	13.157	13.7901	14.7938	14.8022	15.0094	15.011	14.1686	15.2293	15.1299	14.8924	14.5696	15.2002	15.0787	15.513
STAU2	13.988	13.0315	13.2537	13.3591	13.7888	13.9773	14.2419	13.419	14.2587	13.9562	14.257	14.2695	14.1442	14.8423	14.8749	14.7042	14.6614	14.5371
STAU1	16.5116	16.2744	17.2526	17.3733	16.2267	16.3152	17.465	17.0139	16.495	16.2532	17.1117	17.0711	17.2019	17.3405	17.5822	17.681	18.0523	17.818
STAT6	15.1994	16.0032	15.7293	15.8898	14.2055	14.6825	14.2982	12.5165	15.6239	16.063	15.3342	15.5324	15.7251	14.9927	14.8021	14.6878	14.6065	14.3894
STAT5B	13.8687	13.921	13.9094	13.6391	13.3721	13.8683	12.7982	12.3795	14.2471	13.947	13.3478	13.2333	12.7809	13.8523	14.227	13.5801	13.3406	13.1286
STAT5A	12.3784	12.5632	13.0064	12.5829	13.5862	13.7233	13.1879	11.8679	12.1023	11.8567	11.8847	12.108	11.6555	13.2448	12.6072	12.6848	12.1779	12.3729
STAT3	15.9552	16.3149	16.7492	16.3455	13.3504	14.0727	14.5361	14.1442	15.8449	15.7302	15.9366	16.0908	16.1202	16.116	15.9991	16.3996	15.9484	16.0814
STAT2	15.9196	16.4251	17.1112	17.266	13.9268	14.4497	14.648	15.3342	15.8423	15.1515	14.9221	14.3693	15.3512	16.3466	16.9173	15.504	14.7107	15.3009
STAT1	18.981	19.1043	18.4594	19.1595	16.8239	16.434	16.9087	16.5904	18.5214	18.1371	16.7246	16.5415	16.4486	19.1923	19.5546	17.9357	18.0795	18.0447
STARD7	13.1477	13.4221	14.1557	14.1006	14.7423	12.9798	13.7017	14.0155	13.6286	13.697	15.2996	15.9601	15.877	15.7318	16.0835	15.7074	15.7025	15.7174
STARD5	13.6976	14.3356	14.3599	15.1674	12.4266	13.2046	12.0768	12.7617	13.6391	13.8439	12.5434	12.5557	13.2149	12.3017	12.031	12.4683	11.1201	11.7895
STARD4	12.6474	12.0952	13.0275	12.4721	12.0381	11.0445	12.2829	12.1824	11.9439	12.8454	12.8228	12.7604	13.1155	12.2568	12.3996	12.4936	12.3119	12.4669
STARD3NL	14.5511	14.8282	14.7827	15.1004	14.7065	14.4578	14.2769	14.0809	14.7463	14.782	14.872	14.7509	14.7087	15.4327	15.4984	15.4649	15.4135	15.4546
STARD3	12.5127	13.4856	13.0707	12.0269	16.3479	16.0041	13.8983	14.1375	13.3049	12.5611	13.0394	12.9567	12.0282	15.983	16.2319	13.1272	14.1566	14.0836
STARD10	16.1918	16.5316	16.5173	16.8571	17.7545	17.3653	16.0266	16.3344	17.4771	17.5065	18.1193	17.7396	17.8992	15.7023	15.8102	15.8452	15.9484	15.5263
STAP2	16.6165	16.9831	17.1184	17.3036	16.1671	16.2734	16.8403	15.7242	17.7868	17.5793	18.0299	18.0154	17.6442	18.3617	18.3124	18.6931	18.5948	18.5938
STAMBPL1	13.877	13.4544	15.6091	14.8992	12.3262	12.0181	13.0114	11.8978	13.7467	13.9094	15.6282	15.779	15.708	13.6536	13.4609	14.7113	14.8916	14.3535
STAMBP	15.1306	14.8664	14.8625	14.9887	15.0842	15.2268	15.5325	15.0036	15.1787	14.8895	15.1805	15.097	15.453	15.0587	15.0735	14.973	15.0735	15.147
STAM2	15.4398	15.8778	15.1499	15.4607	14.838	15.0593	14.446	13.932	15.5416	15.058	15.4984	15.4892	15.5542	15.1227	15.4446	15.4841	15.3239	15.24
STAM	15.3731	15.2268	15.9809	15.6539	15.008	15.5043	14.8912	15.0055	15.0835	15.4347	15.4112	15.3277	15.675	15.0967	15.3652	15.446	15.9374	15.9001
STAG2	16.2139	15.8649	15.837	16.0507	16.9059	16.8836	16.3594	16.0972	17.3749	17.2939	17.0732	17.1672	16.8971	15.7728	16.2964	16.3487	15.9964	16.1439
STAG1	15.3021	15.3649	14.7504	14.609	15.7001	16.08	15.0787	15.6524	15.8395	16.0088	15.5413	15.8476	15.4351	15.9927	15.8942	15.8182	15.9237	16.1189
ST7	13.7128	13.8909	13.6773	13.6129	13.0975	13.4057	13.8805	14.4827	13.8382	13.9015	13.6127	13.8876	14.128	14.0942	13.5231	13.7972	13.3428	14.083
ST3GAL4	12.815	13.8279	13.8547	13.6629	11.4402	13.6174	14.5688	13.8405	13.383	13.4741	13.7197	12.4051	13.554	15.154	15.413	16.0438	16.008	16.0474
ST14	15.1191	15.9236	16.1128	16.3765	15.6697	15.4311	15.2589	15.2114	16.393	15.716	16.5175	16.1748	16.0997	15.5255	15.7125	15.5393	16.2445	15.7884
SSU72	16.3122	16.265	16.2204	16.2461	15.6082	15.5529	15.7291	14.7778	15.7717	15.5369	16.0059	15.5375	15.632	15.9616	15.9006	16.0637	15.7186	15.8318
SSRP1	18.4377	18.6962	18.6446	18.5668	18.9683	18.7488	18.9648	19.202	19.1833	18.5521	18.8115	18.7459	18.6591	19.0893	19.5297	18.8633	19.0202	19.1868
SSR4	18.5137	18.9194	18.8537	19.0332	19.3893	19.1192	19.4269	19.6842	19.4169	18.552	19.3655	19.1007	19.1374	18.4585	18.6891	18.6667	19.1426	19.2361
SSR1	18.8249	19.0376	19.3161	19.2699	19.216	19.2578	19.7073	20.6444	18.8946	18.9136	18.9565	19.2784	18.6762	18.5075	18.6692	18.6607	18.5529	19.3491
SSNA1	13.7855	13.2848	13.4089	13.8096	12.0799	12.7156	12.7618	13.2527	13.8356	13.7731	13.7157	13.8434	13.9052	14.7745	14.5483	14.4845	14.4478	14.1406
SSH3	15.4083	16.3991	15.6222	15.9129	15.9753	15.7996	15.1798	14.401	15.1534	15.2589	15.0334	14.8534	15.2161	15.9955	16.1143	15.632	15.5779	15.2173
SSH2	12.3939	10.7647	12.384	12.2052	12.4342	11.5836	11.904	11.9545	11.5319	12.0318	13.2542	12.1495	12.4929	13.0884	11.9676	13.2558	12.4316	11.6904
SSH1	13.3991	12.1831	12.6327	12.0963	12.327	14.1002	12.1635	12.729	12.4971	12.8604	12.6087	12.6088	12.6177	13.0809	12.115	12.0379	12.0249	12.7183
SSBP1	20.7514	21.4131	20.6178	20.7208	19.9165	19.7637	19.3914	20.0248	20.893	20.7316	20.5819	20.4549	20.4859	20.4625	20.451	20.3242	20.4559	20.4906
SSB	19.7798	20.1822	19.801	19.8587	19.3871	19.1395	18.6392	19.3767	20.0124	19.8263	19.5509	19.597	19.5167	19.5196	19.7296	19.6307	19.64	19.459
SS18L2	12.8663	11.9968	13.0178	13.1491	11.4053	12.6538	12.3308	12.2504	13.3267	13.0687	12.1585	12.6794	12.8518	12.6334	12.8377	12.8047	11.6495	12.1772
SS18L1	12.9849	12.3179	12.9533	12.706	12.6827	13.0872	12.5835	12.9014	12.8073	13.2799	12.8385	12.8027	12.7366	12.97	12.8104	13.5254	13.4806	12.9412
SS18	14.9282	14.7976	14.9926	15.0191	15.042	15.207	15.1489	15.2166	14.4021	14.3342	14.4396	14.2497	14.3295	15.1662	15.3381	15.2759	14.9611	15.052
SRXN1	16.1919	15.7114	16.5099	16.4345	15.5941	15.7638	17.1368	16.5309	16.2672	16.5161	17.0582	17.2501	17.368	14.7994	14.6615	15.1766	15.4889	16.1155
SRSF9	19.5053	19.5127	19.443	19.734	18.9611	18.7859	18.9657	19.4209	19.0283	18.653	19.0571	19.2657	19.0799	18.6469	18.8937	18.9027	19.2095	19.362
SRSF7	19.5349	19.4235	18.8014	19.3121	19.3831	19.552	19.6397	20.0697	19.5518	19.3376	19.2748	19.4887	19.1583	19.0207	19.0909	19.131	18.8121	19.2958
SRSF6	18.5076	18.3995	18.7164	18.8085	18.3879	18.543	18.888	19.153	18.783	18.4765	18.7094	18.925	18.8016	18.071	18.1064	18.1264	18.281	18.2323
SRSF5	16.8278	17.2109	16.2162	16.7855	17.9335	17.9149	16.9835	17.3176	17.8424	17.3076	16.9262	16.9204	17.4496	18.0281	18.0624	16.9867	17.4026	17.2298
SRSF4	16.151	16.3751	15.9194	16.0846	17.1573	17.0996	17.2755	17.1651	15.8801	15.6945	16.9532	16.3639	16.458	15.9121	16.2388	16.2368	16.9899	16.2438
SRSF3	20.2755	20.2347	20.0462	20.184	20.0543	20.1339	20.1842	20.3101	19.9713	19.7587	19.8492	20.2053	19.7162	19.7251	19.6088	19.8151	19.4016	20.1462
SRSF2	17.9291	18.5866	18.3531	18.5418	18.7568	17.8767	18.7401	18.909	18.2776	18.1682	18.2499	18.2949	18.0032	18.0873	18.1794	18.3651	18.4555	18.3622
SRSF11	17.0729	16.823	16.9826	16.7832	17.3037	17.3022	17.3882	17.6302	17.3432	17.3748	17.3194	16.3421	16.2067	16.5559	16.2978	16.8157	16.9634	17.2242
SRSF10	16.39	15.496	16.3983	16.142	15.6789	16.1143	16.0479	16.4329	15.9551	16.4124	15.898	16.2827	15.9017	15.7795	15.583	16.0394	15.4499	16.1382
SRSF1	20.567	20.546	20.4313	20.5577	20.8291	20.4803	20.7221	21.1434	20.4201	20.197	20.5946	20.5883	20.387	19.8791	20.2477	20.084	20.4476	20.3389
SRRT	17.9454	17.9194	17.5139	17.6329	17.5898	17.7981	17.5841	17.6284	18.0111	17.8569	18.1913	18.0545	18.164	17.6936	17.6697	17.8004	17.8138	17.8639
SRRM2	17.0298	17.1307	17.033	17.3785	16.9717	17.059	17.7441	17.7196	17.2059	17.1362	17.4191	17.51	17.366	16.7893	16.8143	17.0162	17.2668	17.2394
SRRM1	17.425	17.5783	17.4115	17.5096	17.2932	17.2921	17.2851	17.5662	16.9729	17.1568	17.1933	17.4827	17.1335	16.8349	17.1638	17.3467	17.2583	17.5956
SRR	12.5766	11.823	12.8408	12.7773	15.3976	15.2537	14.4916	13.2517	12.7045	11.6665	13.0111	12.8004	12.8824	14.5193	14.1494	14.2287	14.1927	13.9894
SRPRB	16.3308	16.299	17.0044	16.9008	17.7122	17.3501	18.0508	18.9836	18.3565	17.9398	18.5396	18.2884	18.1277	17.4443	17.6198	17.8897	18.6144	18.423
SRPRA	15.7589	15.5837	15.9615	15.8167	16.6353	16.3049	17.1803	18.0284	16.913	16.8467	16.9324	17.0003	17.1011	17.4218	17.6967	17.5253	17.8524	18.0664
SRPK2	14.8787	14.6148	14.7992	15.1448	15.0625	14.984	15.6566	15.7306	15.2348	14.0561	15.8821	15.249	15.4769	13.9612	14.199	14.2481	15.1104	14.6234
SRPK1	16.2269	16.0723	16.673	16.377	15.7989	15.7859	16.2276	16.8466	16.5635	16.1864	16.1575	16.3564	16.3874	15.5642	15.8813	15.8431	15.7765	15.9109
SRP9	19.3068	19.4834	19.1677	19.4058	18.9376	18.6455	18.8235	19.0356	19.3103	18.9712	19.3538	19.0069	19.188	18.9432	19.2094	18.7662	19.3896	19.1532
SRP72	16.9995	17.6676	17.3629	17.5912	17.1683	17.1907	16.9836	16.9135	16.9975	16.7075	17.1835	17.0216	17.2066	16.9659	17.1498	17.1295	17.0944	17.2671
SRP68	17.5288	18.2974	17.917	17.6496	17.9306	17.5128	17.2639	17.2322	16.8992	17.0723	17.1994	17.0834	17.4414	16.9616	17.2873	17.3043	17.9532	17.4737
SRP54	17.1195	17.6723	17.6814	17.7051	17.4921	17.2973	17.4033	17.5994	17.2788	17.0461	17.4964	17.225	17.2832	16.4242	16.589	16.5327	16.858	16.5684
SRP19	16.5281	16.6299	16.7273	16.4234	16.5654	16.2537	16.5155	16.7179	16.2498	16.4061	16.2141	15.9153	16.1436	15.2018	15.2061	15.2667	15.7198	15.49
SRP14	18.6109	18.6172	18.5787	18.8099	18.44	17.8839	18.3767	18.0316	18.5387	18.3278	18.414	18.1949	18.2579	18.1463	18.1704	18.3742	18.6003	18.2975
SRM	16.8187	16.4779	16.5252	16.6282	17.9435	17.5536	17.3044	16.0355	18.2947	17.7147	18.4211	17.7134	17.8956	17.7737	17.7581	17.6495	17.9684	17.6468
SRI	20.2516	20.5205	20.5476	20.5899	18.5528	18.4601	17.8924	17.9646	19.2578	18.8815	18.7348	18.5147	18.4995	19.5233	19.2414	19.4543	18.8878	19.2227
SRGAP2	12.7735	11.7855	12.4787	11.7464	13.2207	13.592	13.1983	12.7826	11.7653	12.9285	13.16	12.9036	12.7601	14.0897	14.2707	14.2122	13.7242	13.6045
SRGAP1	13.3695	15.1979	13.8311	13.0068	12.3481	11.1702	12.0243	12.658	12.7572	12.8318	13.1568	13.8146	13.2339	15.0886	13.3224	12.7589	12.1807	13.0365
SRFBP1	15.0036	14.916	15.3	15.4095	13.9931	13.3433	13.9585	13.8442	14.2281	14.2114	14.4439	14.5952	14.2318	13.3886	13.3388	13.6062	13.5533	13.4515
SREK1	15.214	15.1962	15.0854	15.1824	15.3335	15.5084	16.0524	15.0685	15.8509	15.2758	15.7524	15.609	15.4758	15.2805	15.2125	15.56	15.7457	15.7361
SREBF2	13.2194	11.9491	13.2145	13.0853	13.0418	12.9248	13.7344	13.8531	12.7037	13.032	13.0568	12.8522	13.1944	12.7951	12.1148	12.2612	11.8197	12.4614
SRCIN1	12.8602	13.0358	12.3073	12.8442	13.2019	13.1995	11.9674	12.7776	13.0639	13.4794	12.6562	12.7498	12.5951	12.458	12.689	12.5694	12.2679	12.9179
SRCAP	14.433	13.8046	14.0109	14.1169	14.5605	14.3784	14.6701	14.7342	14.3639	14.0868	14.1898	14.2076	14.1623	14.0914	13.4606	13.6338	13.6349	13.817
SRC	14.8599	14.8153	14.1416	14.4488	15.3106	15.3868	15.6034	15.8283	16.0038	15.9258	15.8032	15.7609	15.8011	15.3688	15.181	15.1297	14.9091	15.1422
SRBD1	15.075	15.2747	14.895	15.0345	15.4679	15.6245	15.2504	15.4112	15.6721	15.5275	15.129	15.2141	15.1328	15.6128	15.8402	16.0668	15.859	15.7541
SRA1	14.5567	14.4196	15.2153	14.738	14.1802	14.0994	14.8751	14.3289	14.8772	14.8087	14.8485	14.8267	14.8071	14.9282	15.0871	15.2136	15.1039	14.3417
SQSTM1	17.4581	16.9992	17.083	16.7272	16.568	16.5822	19.7849	20.0419	17.5975	17.5014	17.2285	18.1778	17.6575	16.6698	16.7856	17.5326	18.4767	18.7176
SQOR	19.7713	20.6367	19.6472	20.004	17.6679	17.8491	17.5553	18.1652	19.197	18.873	18.3044	18.2232	18.391	20.2126	20.0065	19.8043	20.3159	20.3564
SQLE	14.7947	13.8066	15.3801	14.7292	15.2427	15.6374	17.7507	17.0794	17.4849	17.532	18.2291	18.4951	18.1723	15.5447	15.2041	16.3159	16.2636	16.4904
SPTY2D1	13.191	12.4711	13.2583	13.5553	13.4304	13.7289	14.8582	14.4689	14.2248	13.9003	14.1281	14.3318	13.6832	13.4818	13.7152	13.4624	14.5379	13.3332
SPTLC2	15.7954	16.0867	16.2863	16.2388	16.7883	16.5008	17.0304	17.4804	16.4943	16.1111	16.5827	16.7535	16.7881	17.1334	17.3024	16.7339	17.153	17.1725
SPTLC1	16.731	16.5152	16.8784	16.8925	16.5199	16.6756	17.1713	17.1658	16.8541	17.0512	17.1976	17.6058	17.294	16.9795	17.0892	17.0052	16.8323	17.0666
SPTBN2	13.5005	13.6817	13.1485	13.0515	14.622	15.0779	14.8591	14.7355	13.6522	13.9734	13.9595	14.3087	14.0335	16.4699	16.3976	15.627	15.1821	15.4537
SPTBN1	19.8425	19.8476	19.5464	19.7511	18.3417	18.2369	18.7517	18.5147	19.2145	19.4229	19.1639	19.4851	19.4277	18.9635	19.1464	18.6073	18.7262	18.6678
SPTB	15.123	14.6742	14.6016	14.756	14.2057	14.0406	13.6872	13.8029	14.2222	14.3072	13.5954	13.6587	13.7989	13.817	12.8454	12.2884	12.7464	11.9243
SPTAN1	19.206	19.6738	19.1041	19.3132	18.305	18.0811	18.4998	18.88	19.4441	19.2663	19.3688	19.4645	19.2487	19.0517	19.2065	18.8084	18.9282	18.7376
SPRYD7	15.1329	15.0478	14.8681	14.8346	12.3251	12.9214	16.0332	16.455	15.5416	15.3222	15.5151	16.0812	15.5501	15.6584	15.591	15.4379	15.0043	15.7547
SPRYD4	18.2998	19.1504	18.7767	18.8945	17.5969	17.4026	17.5076	17.2429	17.8753	17.2177	17.9299	17.792	17.9107	17.0102	17.2894	16.9659	17.4648	17.4735
SPRYD3	13.1052	12.5397	13.3236	12.8898	11.8002	12.3071	11.7399	12.1236	12.0401	12.9588	12.7481	13.019	12.5446	12.6936	11.9021	12.4592	11.7176	12.0587
SPRY4	13.9668	13.1157	13.5004	12.9728	11.8287	13.0905	13.5174	12.6096	13.7657	13.5526	13.2144	13.6852	13.4842	12.6836	12.3103	12.8126	12.9019	13.1874
SPRY2	12.6415	11.6531	12.3012	11.8285	12.5846	13.494	12.7539	11.9415	12.1001	13.3576	12.0251	12.355	11.9227	11.7713	12.1048	12.1487	11.9378	12.1849
SPRED1	12.4209	12.0585	12.6121	11.8535	10.7656	12.2059	11.85	11.7973	11.5933	12.8046	11.7426	12.5881	12.0115	11.9807	11.8658	11.9537	11.7054	11.7715
SPR	17.3448	18.1587	17.971	18.0433	18.5819	18.6879	18.2447	17.77	17.5656	17.8933	18.0387	18.082	18.1844	16.4637	16.5362	16.8354	16.5907	16.5116
SPPL2B	12.6231	12.6386	14.9917	14.5146	11.8486	12.0616	13.1871	12.5636	13.0576	15.2573	13.7482	14.3831	13.1994	12.7583	12.3225	14.0144	12.8625	12.5608
SPPL2A	14.373	14.0126	15.4673	14.7957	13.2929	13.6422	15.049	14.1799	14.4436	15.2414	13.6558	14.7085	14.5063	13.9057	14.2666	14.7573	14.1271	14.3708
SPOUT1	15.4024	15.4548	15.0461	15.2538	15.0807	14.8161	15.1557	15.6054	16.1559	15.7334	15.7335	16.1498	15.5581	15.3787	15.3593	15.625	15.9968	16.1445
SPNS1	14.4458	15.204	14.6274	14.4511	14.5448	14.5133	15.0411	15.5241	14.602	14.5958	14.2576	14.7798	13.4142	13.7565	13.7432	13.2897	13.8054	13.9202
SPIRE1	12.1804	12.4113	12.1351	12.4436	12.1305	12.5966	12.8364	12.655	12.663	13.1206	13.256	13.1407	12.627	12.5699	12.034	12.6329	12.5281	12.573
SPINT2	15.4678	16.111	16.6727	16.5892	16.4096	16.6188	17.1414	17.8765	16.8329	16.9248	17.9291	17.9911	17.7307	16.7964	16.7464	17.4575	17.3799	17.7443
SPINT1	14.5892	15.0816	15.2966	15.3084	14.5071	14.3442	15.5247	15.919	16.4539	16.2683	16.552	16.8094	16.3857	16.204	16.4629	16.217	16.3047	16.4689
SPINDOC	13.4854	12.473	13.1958	12.999	13.6306	14.4356	11.7471	12.9768	13.5205	13.8799	12.329	12.6986	13.2834	13.8242	14.03	13.2484	12.8698	12.6646
SPIN1	13.9516	13.418	13.2553	13.7359	14.7425	14.5477	14.0098	14.2592	15.0518	14.5491	14.5245	13.9913	14.5251	14.6894	15.0944	14.3868	14.2138	14.6871
SPICE1	12.0104	11.9444	12.448	11.5851	11.9737	12.1975	11.745	12.0583	12.3243	13.1193	12.6454	12.6576	12.7571	12.599	11.7914	12.3165	12.4238	12.8107
SPHK2	12.6321	13.3641	14.696	14.1464	11.689	11.5729	12.5953	12.3436	10.4291	13.3574	14.1452	13.5572	13.5209	11.8378	11.1252	13.2725	12.1428	11.9807
SPHK1	12.349	12.3608	12.459	11.3315	10.8497	12.2712	14.117	12.8074	12.2978	11.6978	12.4012	12.0476	12.1261	12.5158	12.6309	13.1374	12.7647	12.771
SPG7	14.6852	15.129	15.0751	15.2565	15.2996	15.679	15.1998	15.9426	14.4514	14.6887	14.6945	14.8183	14.5439	14.2502	13.8885	14.0044	13.8585	14.3739
SPG21	14.2954	14.223	14.6965	14.6601	15.3507	15.4807	15.8913	15.3954	15.9631	15.859	15.6916	16.005	15.7944	15.5559	15.7813	15.8484	15.6905	15.753
SPG11	13.7152	14.6033	14.0301	13.919	14.0119	14.0931	13.0814	12.8701	13.8883	14.0089	14.3006	13.4484	14.2207	14.5139	14.8356	14.3396	14.4443	13.9902
SPEN	13.6685	13.5267	13.9288	13.9368	13.6548	13.9394	14.3611	14.47	13.8236	14.035	14.1849	14.3658	14.4427	13.7913	13.5904	13.8915	13.6963	13.7418
SPECC1L	13.7542	12.9074	13.9271	13.185	14.7734	14.8534	14.7215	14.8431	13.2888	14.1193	13.9058	14.6362	13.8556	14.8193	14.8338	14.3018	14.3261	14.3125
SPECC1	13.7077	12.523	13.3402	13.2593	13.3708	13.2315	14.2481	15.6139	10.2375	12.5537	14.3446	13.4249	13.2632	14.0093	14.0753	14.8774	14.7492	15.3592
SPDL1	12.1447	11.8353	12.302	11.9129	9.84251	11.3951	11.8739	11.6978	10.7307	12.391	12.0965	12.089	12.0744	13.0845	12.2378	12.9325	12.7293	12.6062
SPCS3	16.8265	17.1833	16.9627	16.9545	18.0027	17.691	18.0885	18.6408	18.1137	17.7385	17.9731	18.0415	17.8055	17.3778	17.6708	17.2598	17.9732	17.9372
SPCS2	16.8725	17.2946	17.4225	17.1397	17.9407	17.5953	18.3419	19.2773	17.7242	17.3532	18.2805	18.4904	17.9796	17.5933	17.9321	17.6056	18.3447	18.3934
SPC25	12.8673	12.7057	12.1269	12.4462	11.6191	12.632	12.7086	12.7062	13.0594	13.6117	12.725	13.291	12.9891	14.9088	14.4998	14.0173	13.5498	13.7901
SPC24	12.9899	12.456	12.7315	11.879	11.3206	12.6463	12.9899	12.8365	13.6874	14.0113	12.6541	13.4306	13.0994	15.2085	15.1669	14.3958	14.1785	13.4387
SPATS2L	15.811	15.3874	16.1285	15.9911	15.4166	15.3973	17.3445	17.4457	16.0439	15.897	16.0297	15.8147	15.7603	17.2585	17.2916	17.0698	17.6053	17.4346
SPATS2	14.0122	13.6767	13.9758	13.9058	13.7937	14.0964	14.3142	14.3641	14.1228	14.0131	15.0456	15.0184	14.7938	13.2739	13.4343	13.5937	14.1532	13.6427
SPATA20	13.7163	14.1002	13.2877	13.2576	14.2507	14.5986	13.8112	14.092	14.4759	14.1753	13.961	14.0843	14.0872	14.6516	14.7857	14.4624	14.339	14.409
SPATA13	12.6989	12.6588	12.7217	12.7349	12.955	12.9523	12.5951	12.5895	12.5324	13.2253	12.7733	13.0073	12.907	12.0531	11.902	11.75	11.9072	11.4173
SPAST	13.6289	13.9129	14.3602	14.5593	12.8585	13.0303	13.7099	12.792	13.8226	13.7836	14.215	14.0892	13.9986	13.6896	13.2124	13.3857	13.3338	13.586
SPAG9	16.0505	15.6816	16.5328	15.9727	15.5812	15.8231	15.707	15.4044	15.3405	15.4913	15.7477	16.296	16.3479	15.8937	16.3001	16.2207	16.1953	16.1696
SPAG7	15.9115	15.6208	16.0266	16.0527	15.8632	15.6218	15.5213	14.8725	15.5356	15.1752	15.5192	15.5905	15.5858	15.7128	15.9064	16.3348	16.6698	16.0389
SPAG5	12.2707	12.5741	12.6362	12.6621	11.4881	11.8264	12.196	12.5619	13.3861	12.7557	12.1164	13.1704	12.8354	13.9594	13.9977	14.9274	13.1077	13.7037
SPAG1	14.6566	15.2389	15.0432	14.9306	13.3844	13.228	15.2059	15.0239	12.9278	13.605	14.2798	13.864	13.7071	14.407	14.648	15.0172	15.9655	15.3414
SP6	12.5995	12.1216	13.3241	12.887	12.3572	13.1911	11.8266	12.8112	14.6399	14.3425	13.9892	14.0405	14.5503	12.2383	12.6873	12.8004	12.7486	12.8386
SP3	14.831	14.9486	13.9797	14.5123	14.7049	14.993	14.0996	14.3102	14.8229	14.7259	13.7739	14.3582	14.3953	14.6595	15.0096	14.4882	14.0435	14.4951
SP2	12.8833	12.5384	12.664	12.8422	12.5442	12.8427	12.5179	12.5752	12.303	13.134	12.4584	12.9776	12.7832	13.3464	12.5245	12.8796	12.6634	12.8664
SP110	14.4287	14.37	14.0123	13.6735	13.0133	13.3431	12.6269	13.0253	14.5291	14.9783	12.2736	12.0324	12.6675	16.5245	16.6833	12.3298	10.8884	12.5671
SP100	17.1928	17.4101	16.3163	16.6838	13.493	13.9842	14.4215	13.9324	17.1493	16.528	15.1588	15.0052	15.2049	15.9758	16.0913	14.1158	14.0903	14.0047
SP1	15.0371	14.8547	14.2414	14.812	14.8978	14.9359	14.1994	14.0932	15.4065	15.3133	15.1725	15.2267	15.0794	14.5978	14.7681	14.7271	13.7556	14.2636
SOX9	13.9088	13.5292	14.1743	14.1926	15.4906	15.0114	14.8563	14.3908	15.1105	14.6494	14.6254	13.948	14.2345	15.1785	15.1625	15.1591	15.5047	15.0772
SOX13	12.5668	12.3433	12.2378	12.1712	11.8637	12.7473	12.2213	12.0705	9.58451	12.5073	11.2223	11.849	11.8727	12.6822	11.8738	13.0423	11.8596	12.0987
SOWAHC	12.9748	13.0076	13.1381	11.8116	13.022	13.0493	13.1824	12.3761	14.2683	14.2147	14.0606	14.6136	14.3856	13.6833	14.7173	13.2105	13.456	13.5604
SOS1	13.8174	13.8182	13.7709	13.0883	13.4028	13.6419	13.5918	11.8731	13.1046	13.6412	12.9803	13.0136	13.2121	12.5737	11.5452	13.4467	11.8069	12.7639
SORT1	13.093	12.324	14.652	14.3238	14.4515	14.254	14.7377	14.8838	13.0337	13.1444	14.2535	14.3294	13.9405	15.5095	15.2491	15.2635	14.8487	15.4207
SORL1	16.805	15.3395	16.5043	16.0878	13.219	15.4824	12.5037	12.7676	14.9945	14.55	15.0846	15.5267	14.3363	17.1384	16.9826	14.6217	14.2863	16.0316
SORD	18.1957	18.617	18.0575	18.4083	19.3182	18.9598	17.8749	17.7748	19.585	18.7075	19.0407	18.5423	18.9276	17.4801	17.6795	17.1788	17.6463	17.2833
SORBS3	14.2419	14.4666	13.6306	13.6747	12.9486	13.6881	14.5614	14.4614	13.2601	13.4122	13.3705	13.8825	13.2604	14.1843	13.8303	14.2257	13.6697	13.6817
SORBS1	14.5711	14.3206	14.7449	14.3313	15.212	14.7986	14.8648	14.0703	12.6657	12.8638	12.9586	13.5682	14.0262	14.6216	14.7649	15.1328	15.6573	15.3217
SON	17.3559	17.2341	17.0753	17.0373	16.8507	16.633	17.6278	17.4221	17.1627	17.1986	17.0662	17.1305	17.2757	17.1454	17.2763	17.1834	17.3066	17.1639
SOGA1	11.8351	11.6369	12.0687	11.8654	11.6744	11.935	11.8633	11.7632	8.77164	11.3097	11.004	12.0253	11.9118	12.6325	13.1325	13.1499	11.9439	12.3462
SOD2	19.6646	20.3017	19.3406	19.3961	19.2659	19.222	19.2689	19.6529	18.5618	18.4461	18.5058	18.2079	18.2416	18.4337	18.2541	18.8758	19.1552	19.0033
SOD1	20.6717	21.0963	20.7897	21.0968	21.4546	20.9666	19.9685	19.6359	20.6244	20.7024	20.6133	20.4012	20.6623	20.6359	20.6894	20.7632	20.8191	20.5826
SOAT1	13.1681	12.8409	14.0546	13.6511	13.5143	13.6739	12.6877	13.7961	12.4283	13.5498	13.4737	13.8582	13.614	15.321	14.8104	15.3591	15.495	16.1539
SNX9	16.6262	17.6146	16.2668	16.4833	17.1971	16.7402	18.0304	18.3072	17.4322	16.8031	17.2686	16.9158	17.1089	16.7389	17.0194	16.7463	17.7182	17.4059
SNX8	13.9931	14.0698	13.6545	13.5631	13.0427	13.4999	13.7157	13.2555	14.3314	14.7483	13.2582	13.4896	13.4189	14.9851	14.8214	14.4723	15.1337	14.9039
SNX7	14.4581	14.6381	14.4316	14.6208	13.5364	13.5526	13.5533	13.0208	15.5148	15.1539	15.0595	14.962	15.0005	13.4055	13.3589	13.3149	13.4831	12.972
SNX6	16.3047	16.6295	16.6369	16.556	16.7413	16.6806	16.3124	15.2593	16.2316	15.9951	16.3276	15.8231	16.2904	16.0111	16.0717	15.9862	16.4836	15.9895
SNX5	15.6561	15.653	16.1268	16.1914	16.6685	16.2269	16.2553	15.3883	16.785	16.2847	17.2945	16.9448	17.1029	15.7086	15.988	16.2465	16.3798	16.2046
SNX4	14.6012	15.1794	14.3772	14.5654	14.2632	14.2014	13.8618	13.7803	15.785	16.0044	15.5672	15.5526	15.6515	14.3199	14.792	14.3718	14.7987	14.5345
SNX33	13.3689	12.8411	13.6634	13.7926	12.8689	13.2481	13.111	12.1021	13.1693	13.7666	14.2225	14.0599	13.8871	14.0561	13.6105	13.5761	13.9367	14.2937
SNX30	14.4017	13.8474	13.8495	14.2281	13.7125	13.2676	14.1033	14.0846	14.6272	15.1232	14.8774	14.3938	15.1984	14.4813	14.5109	14.4074	14.5244	14.3409
SNX3	16.3605	16.8773	16.5776	16.341	16.0963	16.5208	16.4164	15.424	17.3412	17.1407	17.3112	17.4492	17.3853	16.5312	16.9757	16.3426	16.6255	16.2757
SNX27	15.0057	15.5048	15.3372	15.7527	14.7797	14.7376	14.9484	14.6294	15.2764	15.2735	15.3047	15.5812	15.3755	15.2452	15.3166	15.4429	15.2673	15.6441
SNX25	12.1056	12.3278	13.5247	14.8976	13.8131	13.6738	13.4396	12.0168	12.2945	12.6334	12.0011	12.3137	11.6562	13.7252	15.8511	13.2555	13.4264	14.529
SNX24	12.5643	12.5126	12.5194	11.5855	12.4951	12.97	12.5957	12.5224	12.5165	12.5564	12.4822	12.4782	12.4878	12.4604	12.1639	12.4336	11.7318	12.3073
SNX2	16.9518	17.1859	16.942	17.0849	17.3764	17.3031	16.4525	15.8227	16.8029	16.5732	16.4592	16.3042	16.3731	15.2746	15.1859	15.2494	15.2787	14.9654
SNX19	12.363	12.701	12.824	12.1293	13.8432	13.827	13.8326	13.1184	12.5518	12.8585	12.2005	12.3755	12.5333	13.5737	13.4723	13.922	14.4311	14.5357
SNX18	13.5867	13.5822	13.746	13.6271	13.6828	13.7661	13.773	13.6729	11.656	12.283	12.7005	12.0364	12.3185	13.7974	14.175	13.9197	13.8876	13.771
SNX17	14.1831	14.3119	14.0693	13.9924	12.1247	12.6401	13.6421	14.4777	14.2957	13.7171	14.2688	14.4737	14.217	13.7563	13.97	13.912	14.2495	13.7454
SNX16	12.6324	11.2925	12.7034	12.5631	12.9422	13.2211	13.2985	13.092	12.9104	12.9542	12.603	12.8534	12.569	13.4057	13.0201	13.4033	13.2545	13.0312
SNX15	14.3391	14.6796	14.1311	13.8685	10.4121	13.1241	13.2014	12.9651	13.9219	13.9055	13.783	13.5448	13.5981	14.2331	14.1964	13.2813	13.9207	13.488
SNX14	13.1404	12.9429	13.6626	13.6059	13.4355	13.015	12.9433	13.2511	13.4889	13.4636	13.3816	13.7593	13.7119	13.8061	13.9309	13.9413	14.1416	14.1245
SNX13	13.2257	12.911	13.3915	13.1921	13.0095	12.4856	12.613	13.7966	13.2921	12.9596	13.3258	13.0815	13.1462	13.2608	13.151	13.6264	13.7336	13.2295
SNX12	15.7704	15.983	15.8119	15.9102	15.2393	15.2253	15.5714	14.2789	16.6826	16.573	17.0043	16.8149	17.0431	16.9563	16.9899	16.8758	16.8395	16.6814
SNX11	13.1398	13.2949	13.1048	13.4133	12.6976	12.7778	13.5243	14.7663	13.5515	12.9187	12.9777	13.4914	13.3121	13.8509	13.7297	12.9507	13.7893	14.0349
SNX1	16.0112	16.209	16.7326	16.6981	16.2254	16.2478	16.633	15.6718	16.4274	16.426	17.5795	17.177	17.33	17.1406	17.1027	17.1646	17.1573	17.2996
SNW1	15.9774	16.0707	15.7923	15.9826	17.0135	16.3136	16.366	16.3718	16.1656	16.0705	15.8114	16.1618	16.0347	16.0626	16.251	16.187	16.0976	16.0217
SNUPN	14.2567	14.0535	14.0615	13.9669	12.5092	13.5798	14.3482	12.763	13.4795	14.364	14.2686	13.0711	14.1935	13.9714	13.7987	13.8333	13.9656	13.5072
SNU13	19.8587	20.2107	19.6525	19.8957	20.3053	20.1094	19.7755	19.6449	20.0097	19.4638	19.6625	19.6076	19.5552	19.4671	19.6969	19.315	19.6599	19.513
SNTB2	15.6956	15.523	15.0142	15.2138	15.678	15.8617	15.6952	16.1132	13.8445	13.677	13.8548	14.0833	13.8502	14.9315	14.9304	14.8019	14.9868	14.6807
SNTB1	15.6394	16.2481	15.1623	14.5204	16.7592	16.3342	15.3745	15.2859	15.6883	15.5529	15.9194	15.4645	15.6164	15.0957	15.2477	14.1092	14.3331	14.3217
SNRPF	18.9837	18.6113	18.9052	18.6952	19.0336	18.588	19.205	19.0479	19.0814	19.2051	19.3286	19.014	19.2926	18.3361	18.7479	18.2985	18.6459	18.6425
SNRPE	18.9442	18.4728	18.1135	18.2336	19.2105	18.5505	19.3624	18.5439	19.6381	18.8031	19.4379	18.6327	18.6695	18.3572	18.5224	18.6042	18.8393	19.5325
SNRPD3	20.5221	20.655	20.2504	20.4348	20.4579	20.4131	20.5265	20.2618	20.6859	20.3422	20.6314	20.537	20.4964	20.0389	20.1746	19.9796	20.2671	20.1995
SNRPD2	19.4407	19.5303	19.3965	19.3715	19.4411	19.4996	19.2428	19.5522	19.6121	19.5268	19.5723	19.5793	19.4365	19.1837	19.0238	19.2001	18.9916	19.3103
SNRPD1	18.9693	18.7249	18.9733	18.7635	18.487	18.8819	18.7569	18.7886	18.6365	18.9064	18.683	19.0392	18.7109	18.6362	18.2003	18.7776	18.3297	18.9754
SNRPC	18.1893	18.0485	17.9717	17.8825	18.3861	18.4193	18.2633	18.2425	18.3938	18.0927	18.4256	18.1698	18.3105	17.9359	18.2552	18.0001	18.3411	18.2369
SNRPB2	17.7492	17.7398	17.5975	17.5483	17.9021	17.7106	17.7024	17.8848	17.9412	17.7672	17.6741	17.6474	17.698	17.3377	17.4082	17.3317	17.6444	17.3979
SNRPA1	18.517	18.4756	18.1095	18.4233	18.5323	18.6981	18.5176	17.814	18.8115	18.4517	18.6338	18.4851	18.6638	17.951	17.9333	17.9217	17.9984	18.0874
SNRPA	18.4897	18.2301	18.1652	18.284	18.6767	18.4992	18.6821	18.8085	18.6844	18.5688	18.6354	18.5991	18.6177	18.2205	18.3464	18.1413	18.5351	18.4424
SNRNP70	18.5591	18.6457	18.375	18.6125	19.0654	18.7513	19.2873	19.3933	18.9838	18.5104	18.8532	18.8898	18.9678	18.358	18.6829	18.4509	19.0545	18.8001
SNRNP48	13.3583	14.1279	13.1082	14.4173	12.2658	13.323	12.6943	12.2613	14.5652	13.401	13.1016	13.903	12.1959	13.7416	12.7995	12.858	11.7157	13.0163
SNRNP40	17.3031	17.5377	17.2726	17.3793	17.3807	17.3916	16.8337	16.9448	17.3116	16.9453	17.176	17.0405	16.685	16.8908	17.2309	16.8069	17.1553	17.2245
SNRNP27	15.9591	16.2444	15.6654	15.6177	15.7052	15.5787	15.693	14.9997	15.5227	15.5	15.8804	15.6111	15.4623	15.0852	15.2349	14.9901	15.6888	15.0689
SNRNP200	18.0115	18.0034	17.9801	17.9336	17.744	17.85	17.5985	17.8457	17.7652	17.9533	17.6747	17.606	17.6706	17.6328	17.7884	17.7191	17.984	18.14
SNIP1	15.7246	15.8173	15.354	15.2324	15.8271	15.9091	15.617	15.5121	15.1745	15.5867	15.3832	15.2648	15.3039	15.0383	15.4458	15.0383	14.6614	14.9526
SNF8	16.2436	16.3793	15.9009	16.2413	15.8419	15.9612	15.2128	14.8521	15.8693	15.8102	15.4956	15.4946	15.7445	14.8992	15.0629	14.9692	14.8013	14.6599
SND1	19.0443	19.0427	19.2902	19.2726	18.5617	18.4875	19.0787	19.3258	19.1265	19.0556	19.5692	19.4893	19.5986	19.1077	19.2542	19.165	19.2031	19.2964
SNCG	13.1602	13.3961	14.531	14.6887	11.9959	13.6512	16.3189	13.901	10.8412	13.0911	13.665	14.124	14.1716	12.2677	12.9735	13.4453	13.3325	13.4237
SNAPIN	15.2152	15.6021	15.3997	15.7454	14.4781	14.6685	14.8693	14.6486	15.1598	15.0744	15.2268	15.2001	15.2316	15.07	15.2034	14.9693	14.8787	14.7067
SNAPC4	12.1753	11.9524	12.0584	11.9439	11.702	12.291	11.9085	11.7883	10.2583	11.6266	11.505	11.4208	11.4607	12.3427	11.1132	12.0488	11.7155	12.0513
SNAP47	12.4473	11.5281	12.627	12.419	9.81006	11.5957	12.1755	12.6708	10.1618	11.8578	11.5303	11.7663	11.6804	12.3345	11.4076	12.184	11.0379	11.4305
SNAP29	14.9106	14.9368	14.8407	15.344	14.7892	14.2834	14.3471	15.2929	14.9198	15.1027	15.7373	15.637	15.2285	15.6347	15.2576	15.2728	15.0127	16.0174
SNAP23	16.9787	17.5387	17.1289	17.3286	16.3217	16.7387	17.195	17.093	16.0841	16.056	16.0429	17.4088	17.2565	17.0462	17.1823	16.7784	16.2936	17.1825
SMYD5	15.0234	14.2067	14.7317	14.4031	13.6796	13.8501	13.5361	12.2616	14.2676	14.7802	14.3017	14.4445	14.2253	14.7713	14.0181	14.5269	14.2839	14.2911
SMYD3	13.5637	13.7475	14.0033	13.2727	14.1	14.5129	13.6455	13.0566	13.3934	13.506	13.1867	13.3096	12.3437	14.3165	13.8022	13.5799	12.3426	13.3243
SMYD2	13.0304	11.7708	13.1351	12.3679	13.0755	13.2979	12.8236	12.2072	12.9383	12.942	12.1455	12.7742	12.9406	13.1747	13.1156	13.1739	13.102	12.9017
SMURF2	12.6518	11.2203	12.6667	12.0732	12.1388	12.2552	12.1068	12.3364	10.5047	11.9384	10.8795	11.7001	11.3541	13.5668	13.4561	13.0344	13.1221	12.7964
SMURF1	12.0216	10.5881	17.2563	16.8681	13.5977	13.4411	15.0077	14.1273	10.19	13.3045	15.2813	15.7708	15.2714	12.2469	17.7405	12.2246	17.489	12.2238
SMU1	17.227	16.8975	16.8983	16.8285	16.175	16.6041	16.7682	16.18	16.6104	16.7501	16.6647	16.702	16.592	16.0883	16.117	16.0469	15.8832	16.3629
SMTN	12.1021	10.4873	12.9887	12.2838	8.99224	11.8266	13.0751	12.2877	13.4332	13.6322	14.225	14.1926	13.8822	13.2866	13.8264	14.3229	13.9589	14.3874
SMS	18.1554	18.3254	17.4187	17.83	17.3808	17.3184	16.5855	15.6454	18.6518	18.2573	18.5741	17.9842	18.372	18.2156	18.3601	18.4289	18.3182	17.9539
SMPDL3B	16.3317	16.7111	16.314	16.8026	15.6217	15.5817	15.0665	15.6684	15.6461	15.825	15.6051	15.8412	15.818	16.0521	15.9881	15.7274	15.4789	15.9132
SMPDL3A	14.1115	14.9557	14.4337	14.5552	12.2201	12.1732	13.1386	13.1563	12.1712	13.0137	14.6053	13.8416	13.9174	12.5731	12.3129	12.3652	12.538	11.92
SMPD4	15.482	15.3794	15.0874	14.9347	15.2694	15.8159	15.4631	15.2984	15.1278	14.8862	15.141	15.0576	14.4055	15.7773	15.5914	15.3112	15.9005	15.9016
SMPD2	12.7636	14.6764	15.3251	13.5468	11.8942	12.7776	15.2112	14.0373	12.601	13.4923	13.3768	13.702	13.2188	15.1171	14.7226	15.1251	13.4172	16.083
SMPD1	12.8216	12.7211	12.3529	12.4316	13.0951	13.0298	13.2753	12.2943	12.9113	12.8734	12.7812	12.1761	12.8234	13.2157	12.9431	13.338	12.9135	13.463
SMNDC1	16.45	16.269	16.2472	16.2938	16.3274	16.1777	16.4125	16.2728	16.4691	16.3697	16.3031	16.4158	16.4138	16.181	16.1738	16.3935	16.2699	16.0527
SMN1	15.7623	15.3988	15.8849	15.4899	15.1611	14.8611	15.8807	15.4993	16.6131	16.4293	16.4518	16.3509	16.1153	16.2988	16.5316	16.8273	17.3322	17.2523
SMIM8	13.4219	11.278	13.5588	12.302	13.6634	14.0123	14.687	15.3917	12.1541	13.6755	12.9096	12.9885	12.7591	12.706	12.7896	13.2925	13.1109	13.7448
SMIM7	13.1978	13.343	13.7235	13.2062	13.0659	13.5671	14.005	14.3985	12.193	13.4604	13.0796	13.5273	13.1151	13.5035	13.5556	13.6912	13.6972	14.0713
SMIM26	13.5586	12.2552	13.2413	13.3123	13.7623	12.8427	14.6755	13.0703	13.6197	13.1911	13.549	14.7132	14.0661	13.2329	12.9871	12.9649	13.7376	13.1785
SMIM20	16.013	16.1623	16.578	16.6426	16.5047	16.2599	16.4194	17.0355	15.9175	15.6646	15.5975	15.8866	15.6221	15.2986	15.5762	15.3923	15.2485	15.7257
SMIM12	13.895	13.7306	14.9778	14.6215	13.6024	13.6168	15.1801	15.1505	14.4592	14.0623	14.9668	15.6028	15.2401	14.5992	14.6457	14.6315	15.1889	15.2947
SMIM11	12.6206	11.2323	13.1112	12.5597	12.6982	12.4139	13.5297	13.3952	12.434	12.4683	12.8382	13.0928	12.5089	13.5065	13.1636	14.0542	13.7527	14.1805
SMG9	14.0609	14.0894	14.1238	13.3742	14.0698	13.8655	14.3069	13.5166	13.2438	14.0436	14.1053	13.8097	13.9465	13.7776	13.9255	13.9696	14.3215	14.0715
SMG8	14.3941	14.4056	14.3114	14.3545	14.6155	14.0803	14.8464	14.7124	14.4051	13.8202	14.3679	13.7547	13.9913	14.1338	13.8389	15.1224	14.775	15.343
SMG7	14.3809	14.6358	14.1663	14.4535	13.3279	13.4557	13.7683	13.8748	13.8441	13.8276	13.5505	14.1548	14.2363	14.4013	14.5022	13.6713	13.8988	14.2722
SMG6	13.2759	13.9205	13.611	14.2067	12.9602	12.2186	12.7446	13.1258	12.2406	12.7292	13.06	13.2355	13.5887	14.2243	13.9566	13.714	13.8569	12.9436
SMG5	15.062	13.5913	15.2408	15.0072	11.9287	13.6085	12.4985	15.4297	13.3752	13.6377	13.7748	15.8676	15.8148	15.8323	15.4997	14.4423	13.2392	15.451
SMG1	16.0828	15.8529	15.5057	15.7059	16.3932	15.7997	15.8039	15.5069	13.7193	13.952	15.6064	15.3819	13.9563	15.6191	15.7115	16.1542	15.6951	15.2048
SMCR8	12.6725	13.1279	13.3138	13.3009	13.2903	12.8939	13.0137	13.5395	13.0768	12.6933	12.4325	12.1748	12.7764	12.356	14.1266	13.4855	12.9239	13.0216
SMCHD1	18.4837	18.5965	18.5193	18.551	18.2179	18.308	18.2779	18.8261	18.9993	18.6398	18.8022	18.8644	18.4512	18.6439	18.9156	18.549	18.5189	18.5332
SMC6	14.1127	14.2872	13.666	13.778	15.2958	14.8663	14.1475	13.1651	15.2716	14.6151	14.4336	13.9241	15.1414	14.9081	14.6873	14.8288	15.2729	14.9148
SMC5	14.7968	14.0641	14.7579	15.0794	14.497	14.7482	14.2032	16.2959	14.3966	14.4394	14.2929	14.5214	14.825	15.0308	14.9756	14.6192	14.3811	14.6511
SMC4	15.477	14.8	15.2344	15.3886	15.2858	15.1522	15.861	16.0702	17.1988	17.0766	17.0274	17.1686	16.7662	17.2023	17.1967	16.9438	17.1096	17.101
SMC3	16.456	16.209	16.0059	15.7753	16.9366	16.9865	16.5301	16.971	17.2187	17.2759	16.76	17.0284	16.8583	16.9364	17.128	16.8467	16.8786	16.8316
SMC2	16.1498	14.8684	16.1812	15.836	15.963	15.6343	16.21	15.6767	17.0473	16.5073	16.9952	17.1671	17.2809	17.1088	16.9495	17.0663	17.2223	16.9487
SMC1A	16.794	16.5976	16.2293	16.6943	17.6245	17.6489	17.088	17.1326	18.1328	17.962	17.3665	17.5545	17.5408	17.2473	17.3968	17.3951	17.3488	17.4249
SMARCE1	16.2846	15.8043	15.7024	15.9573	15.9555	15.6798	16.0281	15.6068	16.539	16.1252	16.445	16.6166	16.2733	16.1741	16.6611	16.1627	16.7095	16.0754
SMARCD2	15.733	15.868	15.7653	15.5633	15.9722	15.7702	15.8037	15.2462	16.8115	16.3549	16.1572	16.3563	16.281	16.3427	16.3907	16.15	15.8934	16.2686
SMARCD1	15.1032	14.7511	14.819	15.0027	14.2124	13.644	14.0036	14.0802	14.475	14.407	13.9935	14.4281	13.9912	14.149	14.0019	13.9574	13.6229	14.1486
SMARCC2	19.3676	18.9945	19.1866	19.1618	19.0873	18.6827	18.7105	18.7956	19.3038	19.4504	19.3118	18.8404	18.5432	19.1256	19.0992	19.2471	18.8813	19.1073
SMARCC1	14.9947	14.6767	15.0651	14.7531	14.8759	14.968	14.9275	15.2639	16.045	16.0499	15.7367	15.864	15.7787	16.0596	16.146	15.5819	15.4875	15.4466
SMARCB1	16.5049	16.2996	16.0753	16.2406	16.1327	15.7736	16.1095	16.1828	17.1037	16.6462	16.8293	16.7882	16.8957	16.4253	16.6223	15.9044	16.265	16.3764
SMARCAL1	13.2345	12.4937	13.3182	13.1252	15.1463	15.1046	15.1087	14.6724	13.7085	13.8343	14.1295	14.1255	13.9376	14.1556	14.0424	13.9656	13.3467	13.8017
SMARCAD1	14.6247	14.4261	14.3788	14.2794	14.7288	14.7275	14.6457	14.6803	13.3782	13.9533	13.4152	14.099	13.8134	13.5056	14.0911	13.9512	12.9637	13.5998
SMARCA5	17.1774	17.036	17.2186	17.1964	17.1515	17.038	17.1633	17.4064	17.5209	17.3101	17.2684	17.1871	17.2201	16.8111	17.1666	16.9831	16.9531	16.7041
SMARCA4	16.1708	15.9995	15.8003	15.9265	16.687	16.5867	16.2086	16.724	17.2566	16.4741	16.8225	16.0387	16.8526	16.4531	16.6906	16.61	15.7601	16.2989
SMARCA2	14.8912	14.9282	15.0069	15.0263	14.3171	14.3111	14.0395	14.7394	14.6492	14.4429	14.6929	14.3512	14.1211	14.145	14.4382	14.1615	14.3562	13.8244
SMAP2	14.0423	13.9107	13.9586	14.5416	13.7706	13.8093	14.3317	14.1664	14.4712	14.0676	14.5867	14.1969	13.9974	14.5019	14.3041	14.0582	14.2783	13.8984
SMAP1	12.8805	11.0055	13.6256	13.1308	13.939	14.1298	15.0736	14.226	15.4163	15.3421	15.886	15.5565	15.5515	16.0773	16.0009	15.8908	16.065	15.9197
SMAP	17.0484	17.314	17.1197	17.0026	17.9372	17.8594	17.3876	16.6541	16.8937	16.8688	16.9136	16.6925	16.8802	16.9965	17.1283	17.3137	17.3995	17.0561
SMAD4	15.5256	15.733	14.8776	14.8149	14.8131	14.6247	14.4823	14.2115	14.528	14.3354	13.9643	14.244	14.0051	12.9758	11.5842	13.0795	13.086	12.456
SMAD3	14.4687	14.8237	13.7321	13.1648	12.1637	13.0856	14.0324	14.2374	13.4588	14.1955	14.1162	14.3038	14.0765	15.4151	15.4908	15.4104	15.5867	15.5502
SMAD2	18.6743	18.7879	15.458	18.0207	14.5362	14.638	14.4296	13.5107	13.782	13.6476	14.3536	13.9918	13.975	15.0815	18.4136	15.0896	16.7832	14.7133
SMAD1	14.6026	14.6099	14.9322	15.2642	13.7085	14.1692	13.8502	14.1397	13.7605	14.0955	13.988	14.2825	14.4915	14.362	12.8997	13.9027	13.8542	13.6445
SLX9	15.3871	15.4743	15.2156	14.9981	14.0094	14.1084	14.0239	13.6876	14.5744	14.4403	13.8686	14.0546	14.0762	14.5913	14.5526	14.7422	13.9869	14.3116
SLU7	14.8264	15.4885	13.8753	13.8241	15.3678	15.8716	14.2075	14.936	15.2678	14.0906	14.5803	14.1973	14.7581	15.2162	15.2173	14.195	14.0767	14.8263
SLTM	15.6267	15.9243	16.0321	16.1653	16.4862	16.5854	16.2798	16.9148	16.3732	16.0303	16.6344	16.8161	16.4856	16.1013	16.0924	15.7332	16.7274	16.4712
SLMAP	14.1807	14.1088	14.2147	14.4856	14.5976	14.7384	15.0922	15.4294	15.4356	15.4086	15.172	15.539	15.3781	16.0794	15.9957	15.6163	15.8598	15.9783
SLK	17.2919	17.4493	17.1771	17.4852	17.6734	17.666	18.4753	17.2435	17.2715	16.6082	16.6548	16.8608	16.936	17.2947	17.16	17.3699	17.7112	17.4247
SLIRP	19.1151	19.1841	18.9164	19.2491	18.5963	18.2853	18.553	18.8575	19.7689	19.159	19.3925	19.5002	19.465	19.361	19.4188	19.126	19.1013	19.0759
SLFN5	16.127	16.6524	15.5915	16.1963	13.936	11.6116	14.3724	14.3231	14.1548	14.2634	13.241	14.106	14.2207	14.6086	14.5521	14.1562	14.1987	14.2063
SLCO4A1	13.105	11.5619	13.3717	12.5777	13.1231	13.9248	15.0676	14.9837	12.4399	13.3805	14.5754	14.8083	13.9056	12.8421	12.8372	14.3676	14.3123	14.675
SLC9A8	12.6423	11.9775	12.5999	12.1841	12.553	12.0879	12.5518	12.8722	13.2033	13.0302	13.0953	13.5404	13.11	14.4255	14.3365	13.8714	14.0475	14.3063
SLC9A7	12.021	11.5602	12.2313	12.5963	13.0954	13.3654	13.1894	14.3238	12.1546	12.5561	11.228	12.3887	12.0498	13.7831	13.8283	13.496	13.5993	13.965
SLC9A6	13.2444	12.5244	13.4708	13	13.5726	13.7553	13.8713	14.1266	12.7494	13.5395	12.6341	13.118	13.0191	13.5961	13.0458	13.7212	13.4809	13.2749
SLC9A1	14.5036	14.6415	14.7767	14.289	14.5524	14.3837	14.993	14.255	14.4001	14.6216	14.6882	14.6792	15.0424	14.1359	13.8581	13.5113	13.8236	13.9004
SLC7A6OS	13.9722	13.1196	14.4773	13.9973	13.2174	12.476	13.3044	13.2859	13.3907	13.2347	12.2432	13.2514	13.613	12.2418	12.4158	13.4414	13.3027	13.1552
SLC7A6	12.3573	11.3329	13.3768	12.6765	12.5217	13.189	13.3017	13.3171	12.014	13.5728	14.5003	14.1607	13.9902	12.626	11.2226	12.593	11.3695	12.1469
SLC7A5	18.2997	18.0473	17.8853	18.0112	17.9243	17.82	18.1209	18.8368	16.5791	17.0127	16.0698	16.5708	16.1384	16.4773	16.6635	15.2428	14.8228	15.1925
SLC7A11	14.4385	14.6343	13.7786	13.8707	15.5498	15.3784	15.7909	15.8098	12.7845	12.4834	12.5617	11.8335	11.478	13.3705	13.2857	13.3472	13.3474	13.3028
SLC7A1	16.1514	16.1483	14.6079	15.0581	16.0448	16.0858	16.3821	17.0235	16.4258	16.4952	15.4346	15.7789	15.9154	15.134	14.9918	14.343	14.5767	14.9318
SLC6A9	13.2649	12.8893	13.1525	13.0688	13.4904	13.9743	13.6907	14.5495	13.5124	13.7941	14.0229	13.8205	13.4549	13.5138	13.3291	13.293	13.0582	13.3545
SLC6A8	12.7953	11.4044	12.5405	12.4406	13.5604	13.9913	12.8813	14.2503	13.5122	14.2471	13.0838	12.3561	12.0658	12.6199	12.6088	12.3089	12.5939	12.6304
SLC6A6	13.9125	13.328	13.3178	13.5222	16.2118	15.7533	13.1881	15.2955	14.2463	13.8627	14.8046	14.333	14.4176	13.1929	13.1981	13.322	12.9054	13.2552
SLC66A2	13.1461	13.368	13.0915	13.2491	13.6447	14.1197	13.7465	14.034	11.6906	12.9516	12.8714	12.9479	12.8289	13.5422	13.169	13.423	13.2832	13.6454
SLC5A6	14.6238	13.4193	14.8201	14.1498	14.5775	16.8753	15.6243	16.5787	16.4782	14.4273	15.2398	14.9425	14.4619	13.9497	13.5595	14.3002	15.2714	14.1375
SLC5A3	13.8966	14.5212	15.9409	15.8938	15.9224	15.6964	18.7224	19.1746	13.8361	12.9999	15.1262	15.1449	14.9329	14.0375	13.9414	17.2804	18.1954	17.8711
SLC4A7	14.2398	14.6257	14.699	14.7489	14.5648	14.4628	15.2687	16.2045	12.4629	12.9846	12.5805	14.8416	13.5083	14.6907	14.6985	15.2328	12.6234	13.7432
SLC4A2	15.7438	16.0958	15.8487	16.1843	15.1215	14.7872	15.8321	17.2108	13.4106	14.3388	14.3114	15.1567	14.7034	14.3291	13.446	14.9408	14.9692	15.8163
SLC4A1AP	14.9128	14.6802	14.9277	15.0879	15.4965	15.1669	16.5788	15.4963	15.3736	14.5743	15.1271	14.8799	14.6834	14.9554	14.5791	15.5829	15.6962	14.9069
SLC49A4	12.9815	13.3981	12.8455	12.9529	13.5093	14.1436	13.5831	14.2971	13.0448	13.3472	12.8673	13.0037	12.9839	13.9878	14.0025	13.7459	13.4992	13.5714
SLC44A4	16.9236	17.4171	17.0473	17.3178	15.238	15.2566	15.3622	15.4413	14.8761	14.6856	14.5945	14.069	14.4925	15.2782	15.372	15.0554	15.3506	15.5836
SLC44A2	13.4516	13.1096	14.0647	12.0165	15.8446	15.7891	16.1323	16.8633	15.2371	15.4106	15.454	15.4223	15.3085	16.404	16.5089	16.1288	16.0028	16.1252
SLC44A1	15.9297	16.4373	15.7772	15.9635	15.2895	15.0408	16.068	16.3571	16.1286	15.8978	15.0601	15.0811	15.0468	14.5861	14.5236	14.087	14.077	14.1549
SLC43A1	13.511	13.7232	12.0384	12.1087	15.1793	14.8746	12.9212	14.6648	14.6146	14.6663	12.8014	13.1997	12.4654	13.3935	13.4365	13.1913	13.0489	13.1552
SLC41A3	13.2833	13.3598	13.3394	13.114	13.5536	13.5143	13.5276	13.5681	13.9921	13.9669	13.751	13.9145	13.9988	13.9478	13.7707	13.8982	13.4983	14.0446
SLC3A2	19.0901	19.45	19.2207	19.2017	20.0301	19.5633	19.814	21.1532	18.8206	18.8891	18.6102	18.7443	18.3357	17.4905	17.8291	16.5392	16.8283	17.1358
SLC39A7	14.879	14.8157	15.5047	15.4272	14.5266	14.8632	15.0549	14.8968	14.6592	14.1932	14.7385	15.094	14.9375	14.544	14.6861	14.9903	14.479	15.126
SLC39A6	13.8339	13.7844	14.0721	13.9073	14.6449	14.4959	14.1215	14.1608	12.3302	11.7759	11.6855	12.0815	11.9649	12.14	12.8198	13.3663	12.8126	12.0031
SLC39A14	13.3252	12.7136	13.6898	13.1296	13.4913	13.0437	13.7641	13.8156	12.9891	14.1017	13.0712	13.851	13.2189	12.6396	12.0036	12.6239	12.5848	12.1277
SLC39A11	13.667	14.1461	13.3882	13.8911	14.393	14.3548	14.2252	14.6594	13.9042	13.7267	13.5031	14.0679	13.8369	14.6703	14.6625	14.1197	14.7865	14.9113
SLC39A10	14.1232	14.6768	14.3778	14.0685	14.8352	14.7426	14.07	15.3317	12.0473	12.9793	13.0785	13.0131	13.5168	12.5737	11.5054	12.3835	12.0491	12.2748
SLC38A9	12.5045	12.9162	12.4422	12.2171	12.0957	13.269	12.6519	13.8812	12.2503	12.8019	12.6724	12.7652	12.7353	14.0943	13.7274	14.2124	13.8491	14.6403
SLC38A7	14.5608	15.3134	15.2991	15.9801	14.5696	15.0508	15.8739	16.6561	14.3399	14.3617	15.135	14.3702	14.4993	13.7639	12.7776	14.1339	13.2052	13.0499
SLC38A5	14.2259	14.2258	14.4254	14.4442	11.9945	12.0069	14.3313	14.6819	16.2801	16.2025	15.8181	16.1204	15.8229	12.5184	13.0068	13.3421	13.9446	13.6896
SLC38A2	15.8201	15.7321	15.7174	15.1053	16.1172	16.4167	16.4735	17.3215	15.9838	15.6819	16.3105	16.4279	16.5212	14.9178	14.9506	16.1801	16.7974	17.2181
SLC38A10	14.4014	14.4995	13.6275	13.6	12.6341	12.9049	13.266	13.249	14.2337	14.4602	13.4765	13.7389	14.0479	14.4594	14.4717	14.1692	14.1428	14.1263
SLC38A1	17.3693	17.6856	16.3847	16.2952	15.1187	15.047	15.8628	16.4961	17.0606	16.5493	16.6139	16.7865	16.5022	15.3154	15.4283	15.5394	15.2765	15.649
SLC37A4	15.7797	15.5536	14.7754	14.9105	15.8869	15.6447	15.6204	16.7612	15.1447	15.0816	14.0588	14.2032	14.253	15.7088	15.7781	15.1762	15.7127	15.758
SLC37A1	12.9062	13.8158	14.4592	14.3044	12.1246	12.4736	12.8885	13.9815	13.6549	13.4459	13.8911	13.4476	13.7287	13.618	13.4698	13.9535	13.9542	14.0279
SLC35F6	15.2281	15.6855	15.5753	15.6093	15.0791	14.4694	15.1082	15.8017	14.975	14.9639	14.6389	15.2009	14.6728	14.4134	14.6206	14.3681	14.5842	14.0958
SLC35F2	15.2719	14.9409	14.7144	15.3842	15.0704	14.7556	14.5243	15.1963	14.0235	13.568	14.1644	14.2946	14.1792	13.2088	13.9003	14.0983	14.4314	14.2215
SLC35E1	13.6231	13.337	14.7163	13.8607	13.8232	13.9325	15.0593	16.1891	12.4705	13.0439	13.7864	13.8687	13.8837	13.5499	13.4239	13.8173	14.0989	15.1004
SLC35C1	14.1693	15.0726	14.7228	15.0711	14.7284	14.6925	15.5601	16.7426	15.9813	16.0277	15.8576	16.2938	16.0146	14.0897	14.478	14.224	14.373	14.5034
SLC35B3	13.2794	13.1043	13.8382	12.9001	13.0778	13.3575	14.0517	13.0446	13.278	12.769	12.4705	11.3343	12.5873	13.1891	12.9203	12.8659	12.6879	11.6661
SLC35B2	17.4204	17.4596	16.9643	17.1512	17.4423	17.0562	16.7632	17.5762	17.1902	17.0754	17.1342	17.0875	16.9327	16.8744	16.8942	16.9069	17.1881	17.1052
SLC35B1	13.7955	13.4603	14.582	14.2126	13.2709	13.1955	14.0251	14.8559	11.7769	12.231	11.9595	13.2397	12.6417	13.3298	12.6417	12.9191	12.4076	12.8176
SLC35A4	16.2	16.3552	16.5355	16.4908	17.2373	17.1044	16.7827	17.4019	16.3796	16.2751	16.2392	16.3797	16.1836	16.3863	16.6384	16.3833	16.3008	16.8892
SLC35A3	14.5589	14.564	14.4049	13.9854	13.4678	14.0708	13.957	14.4388	14.1838	15.0353	13.4246	14.0629	13.5487	14.0038	13.0997	13.4404	12.4011	13.7177
SLC35A1	13.8529	14.2903	13.6216	13.5204	12.7262	12.5707	12.2804	13.0054	12.6239	13.1326	12.9109	12.8902	12.487	13.5538	13.2576	13.1006	12.897	13.8068
SLC33A1	14.8172	15.1754	15.3397	15.2807	15.8309	15.4253	16.2159	16.9031	15.2866	15.2176	15.1433	15.7062	15.4192	14.4875	14.8426	15.2656	15.6851	15.34
SLC31A1	13.6822	13.1384	12.8918	13.2612	13.3216	14.7649	13.8776	14.595	12.6159	13.9905	12.316	13.4677	13.6856	13.6726	13.0977	14.489	13.4102	13.6902
SLC30A9	15.4558	16.0169	15.7518	15.6467	15.9387	15.9983	15.3801	16.1895	14.3971	14.7415	14.3276	13.9122	14.042	15.3255	15.3261	15.4201	15.1233	15.3905
SLC30A7	16.5391	16.9656	16.5742	16.6399	16.5353	15.9534	16.9612	16.7082	16.3663	16.5627	16.1159	16.7066	16.2964	16.6496	16.9402	16.7213	17.1748	17.347
SLC30A6	13.6785	13.2192	13.631	13.4005	13.0555	13.5894	13.4154	14.3681	12.1228	13.5886	12.7386	12.877	12.5083	14.0392	13.1197	14.0875	13.4975	14.4484
SLC30A5	13.6947	14.9589	14.1674	14.2502	14.4743	14.4292	14.6888	14.0977	13.4768	13.9451	13.5374	13.8682	13.2027	14.3141	14.3409	14.5376	14.353	14.9371
SLC30A1	15.494	15.9062	15.4149	15.6953	16.0284	15.8454	16.1307	17.0048	15.587	15.4771	15.3797	15.3391	15.2068	14.6872	14.6819	15.1687	15.228	15.2884
SLC2A1	18.4966	18.8984	18.5208	18.3409	16.4482	16.2507	17.8464	18.7365	20.2249	19.8227	20.1934	20.2287	19.9742	19.6735	19.8972	20.2626	20.7688	20.8303
SLC29A3	12.7476	12.2433	12.8959	12.8461	12.0015	12.5604	12.4616	12.5302	11.7623	12.2346	12.0492	11.7844	11.9841	12.6765	12.4139	12.7716	11.8659	12.1595
SLC29A2	13.201	12.8531	13.0023	12.51	13.128	13.6708	13.265	13.7124	13.6271	13.5722	13.2489	13.2146	13.1398	13.5906	13.3538	13.4532	12.9286	12.8684
SLC29A1	17.6772	17.1663	16.7273	16.5523	17.0733	17.5142	17.3363	17.607	18.2733	18.1482	17.0934	17.3077	17.5571	16.0878	16.1021	15.9152	13.8734	15.9929
SLC27A4	16.4779	16.9064	17.05	17.2653	16.4501	15.8167	17.6116	17.5962	17.3589	16.7885	17.8342	17.7135	17.6669	15.5901	16.0284	16.1165	16.7632	16.7906
SLC27A3	15.2003	15.206	15.2754	15.4839	15.1745	15.2387	15.0729	15.5453	13.8725	14.0432	13.5135	13.8945	13.4438	14.6862	14.3447	14.7245	15.0331	15.3878
SLC27A2	16.9479	16.8992	17.2488	17.5364	18.2584	17.6845	17.5998	17.9902	16.7762	15.9625	16.3111	16.5238	16.2958	16.9461	17.4095	16.6218	17.1592	17.1721
SLC27A1	12.183	13.2652	12.5459	12.3261	17.2404	17.444	14.352	17.4204	11.2228	13.3544	12.4923	12.9047	12.8739	16.8467	17.7191	17.0128	14.017	17.1267
SLC26A6	14.4236	13.1633	13.7775	13.6618	12.6759	12.9576	12.8399	13.5105	12.8214	13.2873	13.402	13.5741	13.7057	12.0034	11.7963	12.4713	11.5508	12.4552
SLC26A2	11.797	12.0004	12.6305	12.5542	13.1303	13.45	13.5674	14.0624	12.5506	12.5776	12.4182	12.5635	11.9695	12.0809	12.2523	12.25	11.4664	11.9161
SLC25A6	17.4543	18.6455	18.0914	18.4604	18.7444	18.3867	19.0256	19.7659	18.592	18.3142	19.3843	19.3131	19.2449	19.561	20.0246	19.1385	20.1227	19.5733
SLC25A51	14.9155	14.4666	14.8404	12.9685	14.7409	15.4038	15.1756	16.1742	14.6454	14.7024	14.6635	14.9454	14.3415	14.3911	13.6403	14.5615	14.4169	14.6643
SLC25A5	20.3636	20.8433	20.7944	20.9185	20.048	19.8887	21.0692	21.9822	21.7746	21.4682	22.0512	22.1732	21.8789	20.7397	20.9979	20.9974	21.2416	21.5377
SLC25A46	14.3783	14.7672	14.6234	15.3068	14.9233	14.6326	15.2141	15.7331	15.0072	14.904	14.1228	14.5159	14.4284	13.796	13.4061	13.4253	12.308	13.1566
SLC25A44	12.7775	13.2927	13.8933	13.7144	12.1877	12.9783	12.8804	13.9975	12.5312	12.997	11.6596	13.0403	12.6691	13.9587	13.7904	14.2167	14.1552	14.3843
SLC25A40	15.0804	15.6857	14.5421	14.7362	15.2631	15.2366	14.2998	14.2629	14.1761	14.2715	13.4464	13.9699	13.2272	15.6087	15.4445	15.1335	14.318	15.2845
SLC25A4	18.5879	19.1242	18.6789	18.6588	19.9727	19.6631	19.7431	20.3451	17.8043	17.7775	17.6275	17.7651	17.7366	18.0808	18.1524	18.0387	18.151	18.4048
SLC25A36	13.6704	12.8088	13.3558	12.0927	11.156	12.1795	12.3229	12.2766	12.9291	13.1558	12.8058	12.5906	12.5774	12.5854	12.3564	12.5141	12.3294	12.5342
SLC25A35	13.5187	13.113	13.4376	13.1381	14.5706	14.7227	14.4252	13.9949	11.5156	13.4159	12.3679	13.7747	13.0659	14.5302	14.9111	14.5521	14.4001	14.1098
SLC25A33	13.4353	13.4198	13.846	13.4843	11.8714	12.3796	13.6192	14.5242	13.1355	13.424	13.0997	13.8749	13.2045	12.9858	11.7893	13.4883	13.3088	14.0862
SLC25A32	14.0968	13.948	14.5183	14.438	13.7878	13.7887	14.5098	15.2086	14.042	14.2558	14.2702	14.7989	14.3259	14.2817	13.9599	14.3657	13.8656	14.826
SLC25A30	12.3891	11.918	12.8111	12.4595	12.4499	12.9053	12.7189	12.7971	10.176	11.9627	11.512	12.5834	11.9811	13.0441	11.8082	12.7564	12.7393	13.1305
SLC25A3	21.5299	21.9383	21.8582	21.9136	21.3566	21.2289	21.2056	21.6572	21.5176	21.4466	21.3857	21.2489	21.2477	20.859	20.7843	20.7718	20.6325	20.9329
SLC25A29	13.4814	13.2431	14.1637	14.1203	13.9867	14.0765	14.4092	14.5109	12.2605	12.9551	13.6718	13.7127	13.9334	13.7738	14.2044	13.6421	13.7294	13.9382
SLC25A26	12.7323	11.6181	12.6265	11.9441	11.3621	12.3628	12.1508	12.1039	12.0296	13.3045	12.6086	12.306	12.2638	12.5145	11.9162	12.3478	12.1738	12.208
SLC25A25	13.0259	13.3415	13.3942	13.0391	14.2386	13.5631	14.7746	15.7639	14.5475	14.5063	14.6964	14.7685	14.6729	14.2866	14.442	14.4033	14.7173	15.0817
SLC25A24	19.204	20.0285	19.0155	19.1455	19.5	19.3409	19.2527	19.7934	19.3137	18.8777	19.0181	18.9411	18.8924	19.8369	20.2701	19.5799	19.8473	19.9218
SLC25A23	12.926	13.0268	12.9297	12.6895	12.8828	13.2574	12.4093	13.0573	12.089	11.7699	12.0952	12.2864	12.1537	12.6783	12.1244	12.719	11.8197	12.2554
SLC25A22	17.3223	17.7493	17.4306	17.6164	17.4158	17.0296	17.3058	18.1234	17.1846	16.9011	17.1131	17.1747	17.0845	17.0095	17.2882	16.9646	17.2903	17.2493
SLC25A21	15.2369	15.9006	14.9959	14.6893	16.5432	16.0535	15.1608	16.0379	13.7014	11.749	12.905	11.4131	12.7725	14.665	14.8822	14.0811	14.614	15.0758
SLC25A20	15.101	16.2724	16.9163	17.264	15.3789	15.5684	16.303	17.2114	17.6565	17.2876	18.4061	18.4555	18.2279	16.3668	16.5275	17.0094	17.3398	17.5024
SLC25A19	15.6148	15.9811	15.2528	15.5885	15.9604	15.2916	16.3483	16.4695	16.1815	15.3023	16.028	15.7556	15.8114	14.6992	15.3805	15.2673	16.0898	15.6825
SLC25A17	14.6457	14.2952	14.1207	14.0322	15.4466	15.505	15.245	15.2231	14.1572	14.2776	14.1813	14.1208	13.7367	13.8502	13.5663	13.9288	13.8914	14.1552
SLC25A16	12.8533	12.8026	13.4065	12.1148	12.5814	13.1924	14.0061	14.1162	12.6068	12.7876	12.803	13.0827	12.8179	13.4229	13.2746	12.6851	13.1792	12.8527
SLC25A15	15.5818	16.6705	15.365	15.4915	16.6886	15.8861	16.5239	16.2367	16.0645	16.0553	15.4928	15.6813	15.534	14.9102	14.4673	14.7038	14.4495	15.5192
SLC25A13	17.2894	17.983	17.5395	17.3442	15.2826	14.8986	15.4447	16.4137	18.915	18.3192	18.4238	18.0452	18.304	17.4068	17.9694	17.3111	18.1012	17.8739
SLC25A12	15.7848	16.4278	15.9707	15.7998	16.7367	16.4223	15.7543	16.724	13.7198	14.4044	13.263	13.7073	12.8797	15.5732	15.8173	15.3265	15.5053	15.2537
SLC25A11	17.5288	18.5091	18.3587	18.401	19.1426	18.9936	18.7205	19.5821	17.9815	17.8274	17.7908	17.9726	17.6478	18.5436	18.3514	18.5912	18.7105	18.6002
SLC25A10	17.8274	18.3745	18.331	18.1173	18.2374	18.039	18.0803	18.377	18.7965	18.768	18.4803	18.8185	18.5309	17.1885	17.3844	17.6049	17.5361	17.8261
SLC25A1	18.7963	19.575	18.6881	18.9201	19.1799	19.2323	18.675	19.3491	18.325	18.0252	18.1456	18.4669	18.1002	17.6497	17.7417	17.5558	17.4917	17.9211
SLC22A18	14.2121	15.0636	15.2217	15.5676	14.4915	14.7142	16.2286	16.2772	18.1695	18.3225	18.1746	18.4063	18.1257	17.2222	16.915	16.7726	16.6847	17.2456
SLC20A2	12.7192	12.7247	13.1438	12.7841	13.3632	13.5489	13.8153	14.6508	13.5737	13.7836	13.3144	13.6353	13.3685	16.1998	16.3776	15.7599	15.5888	15.8325
SLC20A1	13.0187	13.194	13.3785	13.0939	13.3685	13.1416	15.2845	15.2045	13.0342	13.506	13.6407	14.1701	13.7153	12.8705	12.5269	13.916	14.4499	14.7313
SLC1A5	16.9223	16.817	16.5528	16.5782	19.1455	18.834	17.9887	19.4982	18.4852	18.3993	17.5553	17.7878	17.6021	16.7217	16.8586	16.2381	15.4161	16.3058
SLC1A4	14.4623	14.0268	13.5025	13.4303	16.6004	15.9088	16.7567	17.308	15.9011	15.5146	14.6368	14.8253	14.3797	14.5029	14.9158	13.7882	13.9586	14.1357
SLC19A1	13.5296	12.8423	13.7863	13.5257	12.8559	13.0783	12.8092	11.724	13.4327	13.8001	13.2438	13.727	13.5996	12.6714	12.4133	12.3553	12.1541	11.6978
SLC17A5	14.8357	15.5252	15.241	15.3006	13.1719	13.2812	14.4635	15.1691	13.6861	13.0004	13.449	13.6783	13.083	14.5135	14.8822	15.301	15.8181	16.0804
SLC16A3	18.2954	18.5909	18.1788	18.2114	17.1477	17.111	17.7075	18.399	17.2352	17.4273	16.8402	17.0252	16.8615	16.6179	17.0418	16.511	16.5073	16.9554
SLC16A1	17.6374	17.5183	17.6934	17.6241	17.561	17.539	17.4064	18.1045	18.0808	17.9574	17.9191	18.0077	18.0041	15.8602	15.8198	15.2117	15.2996	15.77
SLC15A4	13.0073	12.7541	13.8265	12.7485	11.8542	12.6958	12.2358	13.0008	13.7008	13.7987	13.0969	13.6149	13.4717	13.417	12.8859	13.3829	12.9707	13.1685
SLC12A9	14.679	15.1419	14.506	14.9882	14.5002	14.4615	14.0018	14.7472	14.1898	13.9341	13.7227	14.3203	13.7983	14.7771	14.7026	14.1527	14.1843	14.138
SLC12A7	14.6502	14.3752	15.0118	14.7283	16.0719	15.5838	16.468	16.7191	15.6738	15.8386	15.9426	16.6144	16.3177	14.1002	14.2518	14.4258	14.6151	15.1818
SLC12A6	12.704	12.7918	13.1351	12.8707	14.1219	13.8923	13.2321	13.3182	11.9504	13.0976	12.3963	11.9043	11.83	12.4155	12.0621	13.1327	12.4128	12.4905
SLC12A4	12.2755	12.6654	12.7822	11.9082	14.85	14.1959	15.5112	15.62	12.2564	12.89	12.7124	12.6702	12.8773	13.3758	13.2861	13.1583	13.0835	13.2608
SLC12A2	16.9381	17.1519	17.0177	17.3391	20.2448	19.1289	19.2911	19.3676	19.5166	19.0621	19.0339	18.0424	18.2011	14.9681	15.2929	15.4918	15.8635	15.5121
SLC11A2	13.8639	14.5475	14.0289	13.5708	13.2594	12.8447	11.9496	13.4766	14.8457	14.9662	14.4071	15.3543	14.2472	13.9953	14.1	13.994	13.2673	14.0056
SLBP	15.0042	14.306	14.1297	14.1357	15.2791	14.9853	15.2628	15.189	15.1922	15.0865	14.7562	14.8972	14.5539	14.5652	15.1927	15.4082	15.2369	15.3759
SLAIN2	14.8136	14.5817	14.7349	14.4633	13.1951	14.0031	14.7545	15.0968	13.7062	13.6683	13.9477	13.9733	14.4926	15.0184	14.3494	14.5916	14.7908	14.5956
SKP2	12.1137	11.053	12.5781	11.9888	11.1606	12.643	12.4014	12.189	11.1272	12.7831	12.1272	12.4342	11.5994	13.535	12.6949	12.226	12.5645	12.5674
SKP1	18.2441	17.9457	18.5687	18.5152	19.0101	18.9431	19.0904	18.246	18.3587	18.3061	18.4273	18.3881	18.5974	18.6208	18.72	18.7113	18.619	18.1239
SKIL	13.1759	14.8282	12.3327	13.2207	10.3032	14.8967	12.1406	12.7249	15.2695	14.6986	12.5663	14.5834	14.988	14.2143	13.1084	14.5789	12.9001	12.5607
SKIC8	16.21	16.2284	16.3474	16.2097	16.2874	16.1694	16.7174	16.8179	16.3352	16.4066	16.7969	16.7111	16.6775	16.3246	16.57	16.2529	16.8227	16.9274
SKIC3	12.4069	12.0177	12.4679	12.9381	13.4961	14.0029	14.0318	13.9449	15.2659	15.0465	15.2724	14.8918	14.9224	14.4088	14.4803	14.5485	14.6367	14.3023
SKIC2	12.6189	11.7489	13.2614	12.737	12.0834	12.1176	12.2989	12.0577	15.4353	14.9492	15.0761	14.7093	15.1311	14.4967	14.1946	14.1628	14.0502	14.2717
SKI	13.1155	12.6702	12.5664	13.1255	13.3023	13.3962	12.1639	12.5242	12.7214	12.5048	11.1334	12.2848	12.318	13.0331	13.3751	12.5288	12.2989	12.0137
SKA3	12.5892	12.1745	12.076	11.9062	12.1103	12.8055	12.6995	12.7604	13.5	13.7723	12.5696	12.8189	12.521	13.9294	14.0524	13.8073	13.148	13.5853
SKA1	12.3882	11.0303	13.2126	14.286	11.1794	12.417	12.5078	12.3773	12.1536	12.9361	11.5927	12.3073	12.3762	14.2416	14.2539	13.9836	12.7836	13.1009
SIVA1	12.7511	12.7189	12.9191	12.6409	14.9209	14.9684	13.6945	13.7801	13.2273	13.2507	13.2151	13.1353	13.3808	14.0408	13.487	13.6652	13.2565	13.5208
SIRT7	13.0192	13.1739	13.0496	13.0575	11.6966	12.1526	12.7141	12.6313	12.3384	12.7394	12.8426	13.661	13.234	13.0044	13.2834	13.2695	12.8555	12.9653
SIRT6	14.3635	14.1036	14.8109	13.9129	13.2271	13.9254	14.3737	14.8802	13.465	14.4862	13.8223	14.2945	14.1076	14.4649	13.9283	13.9602	14.0712	14.1207
SIRT5	13.9594	14.8183	13.9216	13.9773	16.0495	15.6255	15.096	15.3301	14.803	14.7032	14.4598	14.2876	14.2998	14.8486	14.5448	14.6279	14.6321	14.6128
SIRT3	14.1976	15.2393	13.7211	14.3888	15.4937	15.3432	14.5904	15.2857	14.213	13.8942	13.5024	13.0132	13.893	13.8287	13.8457	13.6909	13.7175	13.7468
SIRT2	13.8375	14.0799	14.3269	14.7297	14.2199	14.3251	14.7015	14.57	13.9231	14.173	14.4085	14.7715	14.8642	14.5027	14.7666	15.1074	14.6824	14.7071
SIRT1	14.6001	14.7898	14.2801	13.8863	14.1517	14.3901	14.4832	13.7773	12.6642	13.5202	13.7263	13.4665	13.6057	13.3139	13.4715	14.3036	13.6439	13.69
SIPA1L3	14.6858	14.9495	14.59	14.7293	11.3694	13.1546	12.9197	13.3351	14.2197	14.8743	13.5117	14.1125	14.0445	14.3594	14.0267	13.4591	14.4528	12.8147
SIPA1L2	11.9616	10.7195	12.4412	11.886	11.8643	11.5535	12.2229	12.0018	11.9006	12.0858	11.9832	11.625	12.0569	12.4946	12.1349	12.2761	12.2627	12.1743
SIPA1L1	13.654	13.1366	13.6326	13.7243	14.2466	14.2395	14.6497	14.9223	13.2147	13.6185	13.9367	14.096	14.2861	15.8776	16.0939	15.7579	15.898	15.9212
SIPA1	12.4762	12.2779	16.771	12.8726	17.7374	13.1343	12.704	13.9079	8.48689	18.8908	19.6471	12.7888	12.5134	18.6767	13.6844	13.9035	18.7791	18.5956
SINHCAF	14.6117	14.084	13.8919	13.9323	14.6684	14.5204	13.8347	14.497	14.8058	14.6584	13.9135	13.8523	13.4643	12.9615	13.1621	12.6968	12.5936	13.0908
SIN3B	15.7232	13.6136	16.3643	13.7931	12.8759	14.084	15.1695	12.8045	14.4018	14.614	16.1451	13.0127	12.8381	14.2038	13.0484	16.5201	16.421	16.4265
SIN3A	15.7556	15.8095	15.3265	15.3241	15.9496	15.9005	15.4538	15.7808	16.0073	15.4062	15.6149	15.2081	15.5369	15.9028	15.8432	15.8965	16.0007	15.7033
SIL1	12.7203	12.6139	13.7987	13.7419	13.4016	13.5972	13.4546	13.5938	12.8083	13.1757	13.9204	13.9086	13.7803	13.2465	12.9949	14.5102	13.1014	13.4496
SIKE1	13.4505	11.9691	12.5573	12.429	13.6971	12.5568	14.3995	12.481	14.2167	14.3457	14.1364	13.9621	13.7242	15.6235	15.3588	15.4207	15.4593	15.262
SIK3	12.8684	12.463	13.112	12.8877	12.4124	12.5699	12.602	12.5004	12.0888	13.0296	12.785	12.2387	12.5554	12.2611	11.7457	12.6205	12.0901	12.2886
SIK2	12.6762	12.6956	12.4794	12.4835	12.5909	12.7884	11.7836	12.4788	12.7717	12.8858	12.57	13.0851	12.2909	12.2674	11.9548	12.6048	11.2492	12.3355
SIGMAR1	17.1973	17.1787	16.975	16.9589	17.2926	17.7344	17.642	18.3511	17.469	17.508	17.3443	17.5162	17.4071	15.8526	16.4062	15.9795	15.9513	16.8273
SIGIRR	14.4596	14.9903	14.2115	14.503	13.9655	14.0178	13.5707	13.8989	14.9509	14.7203	14.3399	14.8028	14.8368	16.0548	16.4592	15.668	15.7458	15.8317
SIDT2	12.9959	13.9077	13.8656	13.5978	12.7892	13.5386	13.4978	13.0842	13.7427	13.9247	12.928	12.7153	12.4273	13.2853	13.2718	12.8068	13.0263	13.3976
SIAE	14.6862	15.4258	15.0897	15.2881	14.8774	15.2948	15.1034	15.0401	15.7602	15.7489	15.4035	15.2018	15.5992	15.5715	15.6301	15.1712	14.9935	14.3948
SHTN1	15.8977	15.6702	15.8606	15.8867	15.7066	15.684	15.1667	14.859	16.3168	16.1708	16.6588	16.5189	16.4919	16.3502	15.679	16.302	16.0841	16.0738
SHROOM3	15.6084	15.308	15.5907	15.9999	11.6338	13.2142	12.4698	13.4132	14.7849	14.8543	16.0311	15.6616	15.9175	12.6824	12.7052	12.6466	11.6812	12.506
SHROOM1	12.5308	12.4907	13.3562	13.546	11.6503	12.3414	12.6364	12.7003	12.4072	12.8284	13.2406	13.106	13.3192	13.125	12.9867	13.2595	12.2467	12.8591
SHPK	15.1898	15.5442	15.2328	15.0213	15.3654	15.2015	14.8463	13.5977	14.9342	15.0903	14.7539	14.4011	14.6568	15.3959	15.3302	15.2168	15.2302	15.4533
SHOC2	14.6528	14.6493	14.9057	14.6822	13.2577	13.2295	14.024	13.4249	13.0749	14.2225	14.6766	13.9029	14.4218	13.9496	13.7415	13.9587	14.142	14.3464
SHMT2	20.5351	20.3613	20.416	20.5236	20.144	20.3173	20.4146	20.7867	20.0708	20.3682	19.8942	20.0008	19.9395	19.4601	19.3065	19.3143	19.3245	19.5607
SHMT1	16.9393	16.3614	16.2972	16.5581	16.544	17.1827	15.2742	14.7392	16.5935	16.6597	16.1222	16.1846	16.3867	17.2062	16.8445	17.198	16.9668	16.6683
SHKBP1	12.3912	12.8347	13.4318	13.593	12.4012	12.5566	14.7858	14.1159	13.6971	14.2728	15.1072	15.4156	15.0857	13.8841	13.9325	14.0158	14.0697	14.2641
SHFL	14.5454	14.0858	15.4	15.824	14.9655	15.4014	15.5688	15.8886	13.3551	14.0342	11.9311	13.5534	13.9849	15.1091	15.1557	14.3626	14.4249	14.7957
SHCBP1	12.558	12.2038	12.5875	12.5533	12.239	11.1521	12.5457	12.4305	11.9068	12.8524	12.7334	12.8529	12.5454	13.3348	12.928	13.4029	13.5278	13.2909
SHC1	14.4009	14.6011	14.1128	14.0124	12.9042	12.8967	13.6027	14.6577	15.8027	15.6901	15.1325	15.0376	15.203	15.1073	15.1807	14.2884	14.7039	14.5144
SHB	13.6296	12.9367	13.8694	13.389	12.9666	12.088	13.1329	12.6903	12.7952	13.3099	13.5585	13.1793	14.1056	12.5539	12.4426	12.7962	13.8452	12.7741
SHARPIN	13.1326	12.694	13.053	12.517	12.8923	12.8897	12.744	12.909	13.9386	13.4164	13.2963	12.7258	13.5294	13.5705	13.6115	13.6066	13.7875	13.382
SHANK2	12.7579	12.671	12.581	12.4707	11.1868	11.9124	12.3649	11.1752	11.8111	12.647	12.0658	12.5767	12.1592	17.6046	17.3961	16.5636	14.7097	16.6024
SH3YL1	13.4132	13.2022	12.982	13.4853	11.9101	12.2311	12.8764	13.0681	14.7482	14.388	14.9797	14.1408	15.2364	13.6533	12.8594	13.4376	12.6331	12.9246
SH3RF1	12.6477	13.768	13.1928	12.5903	12.5029	12.69	11.6868	12.611	13.1858	13.0282	11.7489	12.9742	13.2542	13.7732	13.5294	13.8484	13.3911	13.4873
SH3PXD2B	13.058	12.9263	12.8169	13.2497	14.0004	14.2973	14.6101	14.2112	14.664	14.4914	15.2808	15.0508	14.7813	15.2393	15.322	15.3367	15.7356	15.2589
SH3KBP1	14.4863	15.228	14.64	14.8684	13.7985	14.1755	13.6222	14.5319	15.6652	15.3714	16.4294	15.9274	16.1576	16.0623	16.201	16.0714	16.8466	16.3982
SH3GLB2	16.0548	16.1709	15.4775	15.4516	15.4306	15.2944	15.7727	14.7581	16.9337	16.7776	16.3993	16.0692	16.4042	16.4743	16.6658	16.1605	16.6307	15.862
SH3GLB1	16.4542	16.7499	16.3989	16.413	15.4978	15.3523	15.3004	15.7856	16.5174	16.3215	16.4783	16.1626	16.4133	16.3804	16.4464	16.5096	16.4886	16.4935
SH3GL1	16.3052	15.867	16.5648	16.4721	15.0319	14.6799	16.2058	15.3728	15.1731	15.2637	15.3883	15.0663	15.4314	15.9965	15.7427	16.0402	16.8703	16.0673
SH3D19	13.799	14.0652	13.7836	13.6651	12.86	13.0567	12.2879	12.395	13.9831	14.0952	14.2016	14.2169	13.9425	12.6597	12.5546	13.4087	12.7044	12.7501
SH3BP5L	12.465	11.2189	12.8189	12.1705	12.8137	13.3083	12.5951	12.5871	12.1138	12.3899	12.0358	12.3361	12.1809	12.7432	11.6992	12.5271	11.9782	12.2175
SH3BP4	13.2469	12.6511	13.1407	13.0659	15.5388	15.3104	14.1073	14.0495	14.5031	14.4941	14.0741	14.5931	14.1926	15.3709	15.2149	14.7982	14.2638	14.5034
SH3BP2	13.5987	14.3731	13.449	14.0531	12.2472	12.9391	13.1376	12.939	12.8978	13.2753	12.0225	12.3165	12.9749	12.6569	12.6032	13.0848	12.6391	12.1965
SH3BP1	13.1233	11.8361	12.9134	12.5067	13.522	13.7847	13.2398	13.3905	13.2267	13.499	13.5971	13.9046	13.6755	13.3374	13.1561	13.3426	12.9342	13.2701
SH3BGRL3	19.6106	20.1059	19.7663	19.8235	17.2331	17.3861	19.4716	18.3443	19.6271	19.5502	20.4075	20.3602	20.2277	19.3548	19.0475	19.9964	19.861	19.9473
SH3BGRL2	14.8252	15.6851	16.1386	16.0103	15.6387	16.0163	15.7574	15.5935	17.2282	16.9238	17.2947	16.9683	16.8154	16.9382	17.1956	17.2403	16.9628	16.8655
SH3BGRL	12.7005	13.4414	13.338	12.6383	17.7153	17.9906	16.1327	15.1229	16.9089	16.4906	16.8933	15.9403	16.5128	14.3957	13.9698	13.1432	13.3968	13.5928
SH2D4A	14.665	14.7128	14.2392	13.9648	13.357	13.4213	14.3715	13.383	13.5564	14.3201	14.1172	14.1124	13.8009	14.6497	14.4805	14.788	14.6861	14.7028
SH2D3A	14.4855	14.5347	13.6491	14.0168	14.1338	13.4877	14.0054	13.0558	13.5631	13.4693	13.7413	13.413	13.8763	13.1566	13.0979	13.3237	13.023	12.9485
SH2B1	12.915	12.5909	13.0674	12.6897	11.4972	12.2329	12.0691	12.039	10.8798	11.8189	11.8327	11.6576	12.3278	12.1686	11.7015	12.3824	12.0166	11.9258
SGTB	14.2704	14.7357	13.5731	13.9256	14.3186	14.3624	13.5367	14.23	10.6836	11.9319	13.0394	13.0451	13.1713	13.6483	13.9307	13.7623	13.814	13.8963
SGTA	17.5784	17.1941	17.9742	17.7999	17.5164	17.4158	17.6861	16.9739	16.6453	16.7262	17.1399	17.0866	17.0664	16.8384	16.9051	17.0562	17.2631	17.2079
SGSM3	12.5881	12.2718	12.7567	12.8439	11.9859	11.1775	12.4002	12.3904	12.7459	12.8696	13.066	13.2532	13.7312	13.1928	13.1212	11.9774	12.7118	13.2185
SGSH	13.7564	14.3633	13.9073	13.7579	14.982	14.9315	14.31	13.6607	15.2485	14.7774	15.5545	14.7283	15.1556	15.053	15.256	15.0113	15.0757	14.7874
SGPP1	15.2195	15.0287	14.9725	15.0339	14.7355	14.4308	14.8202	15.8944	14.3968	14.5205	14.8705	14.5677	14.8174	15.3243	15.1323	14.9408	15.2202	15.7248
SGPL1	17.7655	17.8067	17.1463	17.3799	18.1956	18.0148	17.5826	18.3991	17.6391	17.5549	17.0518	17.6069	17.2158	18.4878	18.5982	18.3693	18.3376	18.5473
SGK3	12.4152	11.1577	12.4796	12.3343	11.7362	11.6234	11.8401	11.7806	11.0916	11.9243	11.7511	11.2605	11.6721	12.1591	11.3641	12.2708	12.1266	11.9198
SGF29	14.9225	14.6267	14.4052	14.2775	14.5584	14.8089	13.7256	15.2197	14.291	14.7499	13.7292	12.8472	13.7792	13.4043	13.6231	14.6394	14.8471	14.6245
SFXN5	13.6033	14.2031	13.9879	14.1767	12.7531	12.8615	13.1608	13.2898	11.6887	13.186	12.4613	13.8485	13.9194	12.4502	13.4238	12.9311	13.0653	13.49
SFXN4	15.6715	16.6083	15.6812	16.066	16.6792	16.2606	16.2983	17.5141	16.3266	15.9525	15.7236	16.1473	15.9685	14.4684	15.2249	15.3306	15.1236	15.5573
SFXN3	15.4746	17.2971	15.8285	16.3637	17.06	16.7714	16.5682	17.7174	16.7004	16.6595	16.2892	16.3732	16.2641	17.3465	17.7053	17.0282	17.4589	17.3104
SFXN2	14.7393	14.7171	14.1722	14.2383	15.752	15.3288	14.368	15.5615	14.0027	13.6063	10.8707	12.4823	12.3443	13.975	14.2602	13.8764	14.2417	14.2435
SFXN1	18.5897	19.1666	18.4729	18.6632	19.6469	19.4875	19.2231	19.9268	18.7469	18.5726	18.5392	18.623	18.4865	18.4684	18.6929	18.3958	18.5871	18.705
SFT2D3	15.4385	15.3441	14.9507	14.8684	15.5481	15.8484	15.8461	15.8945	15.384	15.3553	14.4488	15.1827	14.5855	15.4025	15.2371	15.7997	15.7477	15.8736
SFT2D2	14.2716	14.6589	14.9578	15.0207	14.9004	14.6703	14.7337	14.9956	14.8356	14.9665	15.0576	15.5681	15.0739	15.5861	15.4979	15.1853	15.1959	15.5313
SFSWAP	16.6133	14.652	14.8062	14.7126	14.4813	16.4311	14.243	16.2012	16.291	14.2549	14.3514	16.3783	14.213	16.0212	16.636	14.759	16.7967	14.6823
SFPQ	20.2612	20.2617	19.8804	20.0558	20.2721	20.0592	20.145	20.5316	20.0232	19.7077	20.1124	19.9814	19.8629	19.5187	19.6538	19.426	19.6242	19.4662
SFN	21.0091	20.9793	21.1023	20.7518	21.1887	21.217	21.2849	20.3419	21.3604	21.2301	21.6241	21.4999	21.6338	21.4417	21.4253	21.4221	21.5416	21.2905
SF3B6	17.0605	16.6406	16.9814	16.6461	17.2374	17.1001	17.5785	17.5627	17.0912	17.0894	17.2767	16.8055	16.7625	16.9287	16.6579	17.3221	17.1849	17.3556
SF3B5	16.7792	16.7026	16.7109	16.7024	16.4358	16.3887	16.1302	15.865	15.8781	16.7749	15.4181	15.9432	16.1573	16.5161	16.3386	16.4149	16.0841	16.0957
SF3B4	17.4555	17.6775	17.5923	17.6051	17.8515	17.5814	17.6463	18.0178	17.6243	17.5721	17.7823	17.8707	17.3461	17.8068	18.0653	17.8872	18.068	17.9657
SF3B3	18.3258	18.6623	18.3478	18.5847	18.3533	18.3941	18.6581	19.2001	18.6325	18.388	18.5347	18.6756	18.3669	18.2393	18.3349	18.201	18.4931	18.5756
SF3B2	18.0161	17.9309	18.025	18.053	18.325	17.9185	18.2576	18.4688	18.386	18.0147	18.1548	17.8714	18.0322	18.1989	18.2806	18.3343	18.2818	18.3015
SF3B1	18.0565	18.2449	17.7425	18.0011	18.903	18.2203	19.3069	18.8191	19.0151	18.1061	19.1853	18.1935	18.3472	17.8558	18.2288	17.9603	18.9561	18.647
SF3A3	17.4452	17.4424	17.1041	17.4994	17.3514	17.1996	17.4807	17.1724	17.108	17.0962	17.3844	17.3327	17.3688	17.3854	17.272	16.9004	17.6183	17.2352
SF3A2	17.8149	17.753	17.5109	17.6042	17.9531	17.4389	17.4403	17.5773	17.496	17.539	17.3565	17.391	17.6491	17.5461	17.6795	17.3469	17.7905	17.5672
SF3A1	18.5785	18.4775	18.319	18.586	18.5747	18.6917	18.2483	17.896	18.5138	18.1791	18.0259	18.3917	18.2886	18.0967	18.3	18.4492	18.5626	18.2033
SF1	17.3917	17.3806	16.8875	17.2802	17.8224	17.3736	17.4717	17.3232	17.5474	17.8647	17.6477	17.202	17.1102	16.9844	17.1695	17.1378	17.4839	17.3608
SEZ6L2	13.0935	13.0941	12.737	13.2864	13.8475	14.0454	14.0126	13.9409	12.1857	12.7951	12.109	12.8963	12.7701	13.1148	12.9246	13.2537	12.87	13.123
SETX	12.6352	11.6677	12.2846	11.9867	13.4089	13.4685	13.4461	13.2085	14.1478	13.8111	13.9729	13.5442	13.6467	13.7392	13.8253	13.3913	13.5258	13.6222
SETMAR	13.2567	12.6471	12.9456	12.8629	13.8123	13.649	12.8133	13.0748	12.308	13.27	12.7597	12.7239	12.9961	12.8465	12.3879	12.6004	11.3958	12.0409
SETDB1	13.9672	14.338	13.7498	13.7362	13.3657	14.097	12.781	13.4451	13.715	14.4785	13.8474	14.3651	14.3066	13.0144	13.4154	12.822	12.9941	13.4041
SETD7	15.3739	15.3364	15.3861	15.3669	15.2677	15.4384	15.7228	14.3054	13.9759	14.123	14.5592	13.9776	14.1282	14.6127	14.6448	14.9717	14.8925	14.7025
SETD3	15.1326	14.8839	15.4862	15.4333	15.9125	15.8707	16.1109	15.9707	15.8664	15.3426	16.0529	15.8803	16.1831	15.3394	15.6248	15.501	15.5596	15.2919
SETD2	13.0126	11.688	12.7136	12.2856	13.2546	13.1907	12.9137	13.8908	13.0401	14.5081	12.4155	13.2042	12.9922	13.9738	13.0891	13.1205	12.7848	12.8454
SETD1A	13.0731	13.894	13.2459	13.2573	14.5898	14.5017	14.1696	14.4401	13.5549	13.6845	13.4644	13.3653	13.4433	13.2006	13.7856	13.258	13.21	13.1403
SET	19.2727	19.1881	19.2952	19.1093	19.7286	19.9141	18.6371	18.3984	19.8672	19.8401	19.645	19.786	19.6737	19.6153	19.572	19.5059	19.2584	19.1869
SESTD1	13.1282	13.2299	13.5325	13.5071	11.6141	11.3733	12.6484	12.5031	11.5212	12.8443	13.4336	13.1085	13.213	12.0183	11.9857	12.4415	12.3305	12.4146
SESN2	13.6589	13.5218	13.5461	13.5995	13.6049	13.2708	14.8009	13.9224	14.1732	13.4894	13.0548	11.8046	12.5242	13.2067	13.2087	12.9104	13.269	13.1556
SERPINH1	18.3969	18.522	18.7231	19.1511	17.7281	17.4065	17.5991	17.8269	19.1265	18.5611	19.4518	19.6964	19.355	17.8192	17.8088	18.0894	18.2156	18.2856
SERPINF2	13.2032	14.7077	14.28	13.9179	14.4312	14.3168	14.7565	19.8954	12.2279	12.2787	13.7308	14.621	13.8933	12.209	12.5356	13.9949	14.1251	16.0409
SERPINE2	15.3852	17.3137	14.2573	14.0389	14.9176	15.1474	13.1124	13.7394	14.5487	14.4922	13.5181	13.7095	13.6354	13.8295	13.8464	14.211	14.11	14.6861
SERPINC1	15.9006	16.9235	15.5524	14.7024	16.4877	17.1087	15.751	20.1494	14.1017	14.2133	13.8566	14.8974	14.4366	13.4273	13.2105	14.3973	15.0636	16.9236
SERPINB8	15.4775	16.2867	14.5933	15.2342	15.0154	14.72	14.2454	13.233	13.6969	13.7992	14.2712	13.9731	13.4889	14.7766	15.0337	14.585	14.7581	14.5125
SERPINB6	17.8762	18.5324	17.3441	17.7151	19.3582	19.0449	18.8164	17.8697	20.3378	19.7546	19.888	19.5386	20.0628	18.0578	18.4767	18.019	19.1506	18.5288
SERPINB5	20.8902	21.8705	20.7934	21.2884	20.1121	20.0008	20.8662	19.9075	18.0539	17.9066	18.8395	18.5445	18.9194	20.8994	21.0092	20.885	21.0446	20.6172
SERPINB1	17.7252	18.4934	18.4359	18.1533	19.6489	19.4689	19.1144	17.9758	20.3868	19.9542	21.0193	20.1974	20.603	18.9332	19.042	18.935	19.1422	18.6687
SERPINA1	12.1821	12.6868	12.6166	12.1893	9.74582	12.5039	14.9314	15.0283	10.1053	12.1038	14.7842	14.5838	12.6336	14.3424	14.0813	15.3971	16.9373	16.8248
SERINC5	14.3804	14.3373	14.7494	14.6171	15.5732	15.2777	15.9958	15.9082	14.496	14.4669	15.2698	14.9807	14.8624	12.6725	13.9172	13.4149	13.9302	13.7057
SERINC3	13.5304	13.3575	13.6326	13.1571	14.704	14.5329	14.6763	15.8059	14.3101	14.4633	13.8932	13.9967	13.938	13.8221	13.6472	13.6008	14.3119	14.2369
SERINC1	14.9522	15.4402	14.7059	14.8958	15.5535	15.6978	15.9768	16.634	15.0371	15.3247	14.2078	14.9274	14.7076	15.4268	15.5341	15.2576	15.3961	15.4918
SERGEF	12.7771	12.4679	13.0544	12.8676	13.9698	13.8985	13.2539	13.4224	12.7558	13.0073	12.6858	12.7433	13.0116	12.1616	11.8546	12.3284	12.1029	11.7087
SERF2	15.6404	14.5129	15.678	14.8793	13.4822	14.3342	14.4	14.009	14.5892	15.8567	15.8613	15.7623	16.3478	14.6122	15.0148	14.4442	15.6619	14.6488
SERBP1	19.0673	18.8353	19.0364	19.0911	19.3549	19.2188	19.4754	19.4527	18.9758	18.8349	19.361	19.0979	19.2511	18.2957	18.6673	18.6476	19.1485	18.6853
SERAC1	13.5339	14.1077	13.9329	13.6173	11.4113	12.0305	11.5096	12.5239	13.0526	12.801	13.2018	13.1617	12.8985	13.651	13.4221	13.344	13.0775	12.7969
SEPTIN9	18.4411	18.6964	18.4887	18.5012	17.9062	17.7634	18.2351	17.7589	18.729	18.511	18.8201	18.3285	18.6408	19.2957	19.3489	19.1973	19.3747	19.2883
SEPTIN8	15.7287	15.2908	15.8541	15.7238	15.3191	15.3203	15.7681	15.1824	16.9334	16.7706	16.7238	16.423	16.7561	16.382	16.5131	16.1028	15.8513	15.8369
SEPTIN7	18.3875	18.6795	18.369	18.4122	17.5253	17.6714	18.0619	17.9072	18.5209	18.2667	18.7114	18.2524	18.4928	18.9516	19.1621	18.9635	19.0936	18.686
SEPTIN6	14.6716	14.6076	14.9321	15.0677	14.2205	14.3092	13.744	13.964	14.3065	14.5234	14.667	14.2287	14.7379	14.2471	14.4299	14.7275	14.7931	14.7386
SEPTIN5	13.3778	13.0559	13.1652	13.3455	12.8163	13.3284	13.1396	12.0592	13.4216	13.2808	13.2806	13.2062	13.2777	12.5424	12.3112	12.805	12.3285	12.5576
SEPTIN3	12.0533	11.98	12.3993	12.7038	13.6377	13.9561	12.8933	12.9687	10.6022	12.0882	11.9569	11.2001	11.9582	11.9846	12.648	12.3305	11.6763	12.5371
SEPTIN2	18.858	19.1042	18.4777	18.7013	17.9524	17.7415	18.1579	17.6711	18.8169	18.6379	18.5966	18.5238	18.7255	19.243	19.2111	19.1237	19.3651	18.8447
SEPTIN11	17.5024	17.6697	17.3814	17.4361	16.8767	16.6511	17.1936	17.02	16.7304	16.423	17.0933	16.7669	16.9085	17.9194	18.0467	17.8667	18.1221	17.4781
SEPTIN10	16.4892	16.803	15.6509	15.8917	14.0095	13.7277	13.7258	14.1458	17.0146	16.6673	16.4956	16.4906	16.3183	17.3049	17.5564	17.0682	16.7267	17.0637
SEPSECS	13.5515	12.5723	13.2441	12.4392	14.2522	14.4796	13.6345	13.6054	13.6774	13.6332	11.8339	12.7768	11.9337	12.2908	11.6318	13.1815	12.5528	12.1075
SEPHS2	13.2994	14.1963	13.7418	13.0086	13.241	13.1479	12.5372	12.9255	10.6568	12.4532	12.6828	11.9681	12.4161	12.5144	11.3172	12.7593	12.435	12.25
SEPHS1	16.2724	16.5382	16.1955	16.3657	16.4798	16.1501	16.4491	15.0484	16.9763	16.5398	17.2554	16.5861	16.8952	15.7445	15.8189	15.6655	15.9408	15.7729
SENP8	12.6012	11.5243	12.4201	11.8931	11.918	12.4034	11.9468	11.8928	11.653	11.9852	11.606	11.309	11.5553	12.6241	11.8281	12.2284	11.5594	12.006
SENP6	12.1862	11.4948	12.7265	12.1034	10.8961	12.2714	12.3369	11.9261	10.6522	12.0304	11.4785	11.8277	11.6896	11.8425	12.3351	12.3151	11.8012	12.0174
SENP5	12.5533	10.6231	13.4622	11.64	12.1512	13.05	12.2569	12.4375	11.7219	12.3729	11.5915	12.5802	13.5193	12.0014	11.107	12.2559	11.8823	12.166
SENP3	15.0834	15.1476	15.0306	15.1991	15.2751	15.3069	15.6308	15.8649	15.3666	15.4874	15.5122	15.4823	15.4098	15.4174	15.6653	15.9001	15.0494	15.8319
SENP2	12.5634	12.2017	12.7567	12.0478	11.9407	12.1254	12.0717	12.0517	10.4562	12.4037	11.6691	12.0077	12.0265	12.8812	12.4009	12.206	11.7809	12.025
SENP1	14.9094	13.7059	13.6709	13.8656	13.6706	13.475	13.5592	14.0843	13.0404	13.575	12.482	13.0804	12.6842	13.2128	15.8631	16.7875	13.4752	16.3658
SEMA4G	14.2844	14.8295	14.6258	14.7699	12.7486	12.858	13.0901	13.3155	13.9082	14.2751	14.2645	13.7346	13.7713	11.9117	11.432	12.2748	12.5666	12.3438
SEMA4C	13.3098	12.6867	13.6159	13.2548	12.8481	12.7863	14.5226	14.6134	13.1697	13.2443	13.4098	13.46	13.3699	12.9673	12.7256	12.695	13.0261	12.5136
SEMA4B	13.8742	12.965	12.9678	12.8791	12.7998	12.898	12.8	12.9327	12.8982	13.0539	12.6863	12.9559	13.7798	12.8278	12.6765	12.8744	12.4209	12.7585
SEMA3C	13.5793	15.1729	13.1019	13.0687	12.7466	12.1708	12.7215	12.9276	11.2744	12.3623	12.5559	12.3593	11.952	14.0729	13.1464	13.1314	14.4232	14.2173
SEMA3B	12.6411	13.2662	12.3223	11.8928	14.165	14.4451	12.8952	12.0341	12.8167	13.0961	13.6704	13.3	13.3734	12.9511	13.767	12.4736	11.4446	12.8938
SEMA3A	14.039	13.9501	13.8743	13.8453	14.6451	14.5316	13.8739	13.7913	13.6361	13.5374	13.19	11.9661	13.09	13.5258	13.5809	12.4869	13.156	12.5567
SELENOT	16.2497	16.2168	15.8876	15.8318	16.4828	16.0824	16.1068	16.9562	16.2819	15.8573	16.3348	16.682	16.1644	16.5733	16.9135	15.5953	16.2684	16.6929
SELENOS	15.2748	14.7749	14.4075	14.1401	14.6184	14.9046	14.9449	14.9107	14.4765	14.5434	14.1306	14.6124	14.0474	14.371	14.3263	13.7011	13.719	14.3339
SELENOO	13.2574	13.2354	12.9821	13.1436	12.8211	13.2769	13.0895	12.3867	13.6729	13.7484	13.1542	13.5076	13.7358	13.1407	13.1589	12.8468	12.6069	12.8517
SELENON	12.2906	11.6188	12.468	12.3468	12.7166	12.6838	13.0807	13.1675	12.4041	12.5167	12.3194	12.1249	12.3318	13.4811	13.0465	12.2089	12.0471	12.8532
SELENOM	12.2328	10.6209	12.4416	11.6094	14.4159	14.9529	14.079	13.4234	12.6985	12.88	13.0168	12.9528	12.8985	12.9995	11.7308	12.494	12.6237	12.4699
SELENOK	15.0964	14.935	15.3009	15.5873	13.531	13.6343	16.1315	16.4261	14.2264	14.6637	14.497	15.1577	14.527	15.399	15.3637	15.6974	16.1344	16.2477
SELENOH	16.6011	17.2859	15.7231	16.1184	17.1964	16.7778	15.2805	15.6757	15.5531	14.9286	14.069	14.7959	14.4369	15.9869	16.0771	14.7001	16.0522	16.2153
SELENOF	15.203	15.2912	14.9557	14.9361	16.6394	16.626	14.9695	15.2388	14.9946	14.6339	14.3766	14.8195	14.7558	15.5203	15.4962	14.9546	15.0652	15.4585
SELENBP1	15.7668	17.0645	18.7469	18.9669	16.115	15.3841	13.5031	12.8711	18.0938	17.7765	19.27	18.2146	18.8201	14.9862	14.755	15.1383	15.1636	14.0652
SEL1L3	13.3462	12.4247	13.6584	13.5719	12.8979	12.6017	13.1596	13.205	12.9665	13.6787	13.3879	13.4912	13.2713	12.3399	12.6573	12.146	12.9227	12.6354
SEL1L	15.0832	15.8427	15.1941	15.4181	15.4577	15.633	15.3989	15.7001	16.2419	15.5016	15.9916	16.0648	16.1251	15.5133	16.1587	15.6254	15.9647	15.8988
SEH1L	16.3969	16.4691	15.7219	16.1537	16.4089	16.337	16.3186	16.1756	16.438	16.1977	16.0701	16.3678	16.1087	16.1154	16.4779	16.2593	16.4086	16.4539
SECTM1	12.6377	12.5245	12.5016	12.8307	12.9232	12.8731	12.6914	12.9586	11.7956	12.3597	13.1197	12.0731	12.3204	12.9857	12.972	14.3368	15.3618	14.3729
SECISBP2L	12.3421	12.0512	13.7772	13.3149	13.822	12.0081	13.574	12.7953	12.8057	12.5075	13.2552	11.2204	12.6098	13.3204	12.4245	12.6275	12.5466	12.657
SECISBP2	12.8528	12.093	12.4676	12.4489	12.3437	12.3651	11.8913	12.3224	12.5369	12.5353	12.3485	12.7349	12.5542	12.0494	12.6364	12.5266	12.3363	12.7105
SEC63	16.0371	15.9346	15.9742	15.8962	16.1631	15.8137	16.6852	17.037	16.3194	16.3116	16.3799	16.4496	16.4169	16.3219	16.6027	16.3975	16.9917	16.8108
SEC62	15.8649	16.1432	15.6232	15.636	17.8803	17.7053	17.7433	18.6031	17.5085	17.0171	17.6524	17.4827	17.389	16.5607	17.043	16.2462	17.0704	16.9566
SEC61B	18.3624	18.7576	19.1176	19.0654	19.3106	18.71	19.3802	20.3081	18.922	19.137	19.431	19.4153	19.5578	18.4391	18.8078	18.3571	18.9476	18.8665
SEC61A2	12.8355	12.8636	12.7356	12.5759	13.1687	12.9254	14.5887	14.4867	12.6916	12.7814	12.1856	12.5348	12.1093	12.5691	12.7349	12.9718	11.8483	13.2632
SEC61A1	17.336	17.625	17.8739	18.0511	17.6735	17.7036	18.48	19.6949	17.7678	17.6387	18.0726	18.5969	18.0162	17.3311	17.0417	17.4659	17.4834	18.393
SEC31A	17.2722	17.0606	17.1892	17.5983	17.3317	16.4949	17.5713	16.8463	17.5414	17.4756	17.4282	17.3545	17.8735	17.5842	17.6741	17.8914	17.7146	17.7336
SEC24D	13.6869	13.6966	15.1498	15.0381	14.5456	14.151	15.5037	15.5552	14.547	14.4121	15.0036	14.88	15.1838	13.7493	13.504	14.2386	14.8162	14.4596
SEC24C	16.8734	17.1737	17.4614	17.7423	16.939	16.79	17.7174	17.4726	16.7287	16.5299	16.9413	17.2824	17.0612	17.1028	17.0191	17.2838	17.6005	17.4436
SEC24B	15.0355	14.7576	15.0481	14.6446	15.442	14.8287	15.9327	15.4327	14.693	14.815	14.9951	14.7786	14.8182	14.4803	14.249	14.4717	14.6197	14.6138
SEC24A	15.6798	16.0633	16.6295	17.0021	16.31	16.2836	16.6173	16.9912	16.5829	16.4444	17.1307	17.0864	17.0986	17.0674	17.3412	17.0145	17.502	17.3919
SEC23IP	16.9311	16.9287	16.9124	17.0516	16.9656	16.6948	16.8852	16.5452	17.278	16.8451	17.3938	16.9781	17.1443	14.7381	15.3205	15.1537	15.29	15.2675
SEC23B	16.241	16.3464	17.3301	17.1623	16.696	16.6056	17.283	16.9637	16.4376	16.3924	16.3489	16.5694	16.4133	16.8011	16.7816	16.9798	17.2711	17.1192
SEC23A	16.3351	16.4796	17.0858	16.9096	16.2398	16.4154	16.5721	16.5094	16.5174	16.6148	16.9331	17.0681	17.1919	16.4489	16.1312	16.3407	16.3511	16.7206
SEC22B	17.9005	18.1323	18.4421	18.4252	18.3007	18.4309	18.3011	19.0666	17.7044	17.6766	17.7091	17.576	17.5988	18.4496	18.2548	18.434	18.9127	18.8769
SEC22A	13.9384	14.6325	14.0889	13.9148	14.2511	14.2309	14.5958	14.9685	14.7808	14.4029	13.7585	14.1775	14.324	13.8751	13.7438	13.5228	14.5501	14.5939
SEC16A	17.143	17.1971	17.5133	17.5371	17.3199	16.8935	17.6496	18.0216	17.2674	16.9991	17.3454	17.2193	17.0946	17.2882	17.1572	17.0968	17.1985	17.2109
SEC14L2	14.1539	11.9352	13.1821	12.4141	14.9011	14.955	15.3212	13.8396	14.173	13.1263	14.0838	13.6394	13.6464	14.4148	14.3871	14.4015	14.7755	14.1
SEC14L1	12.7009	11.6651	12.7061	12.6669	9.5677	12.0294	13.8832	13.0946	11.7357	12.4511	12.9022	13.0884	13.3095	13.8668	14.1643	13.6304	13.5908	13.5873
SEC13	17.4979	17.4508	17.7615	17.4563	17.385	17.5237	17.5654	17.8611	17.3318	17.468	17.6584	17.5592	17.6121	17.4282	17.4566	17.7327	17.6745	17.7701
SEC11C	13.3709	14.3934	14.1764	14.033	15.5064	15.2118	16.1257	17.1783	12.6815	13.1188	12.6677	13.0125	14.49	12.6559	12.8016	12.8182	12.5698	12.8623
SEC11A	17.3989	17.4998	17.4363	17.4381	17.8138	17.5348	17.8953	18.5874	18.3273	18.018	18.3316	18.6996	18.0468	17.8352	18.0595	18.014	18.0816	18.5587
SDSL	15.3104	15.9837	15.8928	16.2637	16.4337	15.9589	15.5833	14.8449	14.7441	15.2027	14.5182	14.4506	14.876	16.0231	16.2834	15.8473	16.6537	16.2699
SDR39U1	14.7429	14.7297	14.321	14.7015	15.8487	15.5317	15.5595	15.6648	14.6621	15.1256	14.3346	14.4928	14.6912	15.3816	15.4339	15.1892	15.2211	15.0948
SDR16C5	12.8528	11.8123	12.3454	11.6642	13.8003	14.327	16.1646	16.4209	16.0744	15.8308	16.1586	16.4831	16.3264	14.1098	13.5067	14.4259	14.1139	14.8906
SDHD	16.5985	17.3758	16.8386	16.6286	16.8227	16.5549	17.0473	16.7074	16.6237	16.7271	16.5784	16.1759	16.519	17.0129	17.1824	16.7504	16.2299	17.1453
SDHC	16.9156	17.4883	17.3515	16.9881	16.9885	17.2522	16.8796	17.2019	16.6358	17.1611	16.7263	16.8874	16.6156	17.7232	17.4173	17.5401	16.8251	17.6903
SDHB	17.6261	18.6234	17.8529	18.0563	18.3135	17.7611	17.439	17.4714	18.3365	17.8416	18.2827	17.4721	17.8197	18.285	18.326	17.7739	18.1608	17.8094
SDHAF4	13.2871	13.4767	13.4	13.2368	15.5804	15.5868	14.6776	15.2528	14.2072	14.2142	13.385	13.8066	13.9059	14.5345	14.8545	14.3069	14.504	14.435
SDHAF3	13.6538	13.4089	13.8873	14.1572	13.0614	13.3342	12.9849	13.6684	12.7227	13.0083	12.5213	12.9784	12.837	13.3741	13.5642	12.9947	12.3361	12.9362
SDHAF2	13.2817	12.6536	13.9038	13.3362	14.0592	13.7714	15.7009	16.0981	14.2964	13.9754	16.2027	16.0357	15.8087	15.0194	14.6349	15.1733	16.1604	16.3129
SDHA	17.3717	18.8487	17.8617	18.0194	18.3359	18.1727	18.134	18.4751	18.1218	17.6881	18.1567	18.1941	18.2885	18.6729	18.6293	18.3197	18.9069	18.8468
SDF4	16.8742	16.8794	16.7549	16.9858	15.0706	15.3218	14.9707	15.3605	15.7223	15.8817	15.7871	16.2483	16.0461	15.8185	15.7477	15.8331	15.7469	15.575
SDF2L1	17.2177	17.3189	17.2784	17.5012	17.6586	17.5675	17.5762	17.7328	16.5135	16.3443	16.6507	16.9328	16.7503	15.343	15.7956	15.832	16.154	15.9753
SDF2	13.548	13.8649	14.5322	13.826	16.6439	15.9818	16.8832	16.1195	15.613	15.7081	16.4714	15.8705	16.0117	15.4438	15.9028	15.7858	16.5444	15.6221
SDE2	14.4878	14.8747	13.5618	14.3238	14.5134	14.8626	13.5635	13.5713	15.1532	14.7053	14.0768	15.2515	14.9228	13.9725	13.8667	13.699	13.3982	13.5454
SDCBP2	15.1551	16.0209	14.9409	14.8045	11.7374	12.623	14.4112	14.8642	16.8564	16.8479	17.6616	17.719	17.7292	12.9333	12.8295	13.5486	14.1308	14.2184
SDCBP	16.0341	16.2887	16.0424	16.0938	15.2918	15.54	16.191	17.0445	15.7418	15.9093	16.5257	16.913	16.7051	15.0223	14.8813	16.3933	16.8177	16.8832
SDC4	13.7353	14.4311	12.5564	12.1692	14.7717	14.6527	13.9482	15.9051	14.3002	14.825	14.8936	14.582	14.0983	13.8864	14.0317	14.0235	13.7944	14.2145
SDC1	13.6199	15.0077	14.1396	14.5893	15.1347	14.1882	13.3697	15.2359	17.0339	16.5848	15.9098	16.3603	15.9042	14.6663	13.97	15.3713	14.5506	14.674
SDAD1	16.0863	16.0119	16.5577	16.3612	16.5095	15.3933	16.153	16.2838	15.9129	16.2478	15.4292	15.5417	15.5	15.1379	15.7932	15.2901	14.2602	15.1067
SCYL3	12.641	12.3581	14.2134	12.5529	12.0345	12.2502	12.9968	12.9118	12.6407	12.8544	13.214	12.7672	12.9126	13.963	14.6271	14.174	13.2884	14.4628
SCYL2	15.5013	16.0404	16.1041	16.2446	15.5062	15.259	15.7392	15.3352	15.6677	15.1587	15.8259	15.7028	15.852	15.5999	15.6292	15.5224	15.7878	15.5953
SCYL1	15.8043	15.9016	16.4155	16.4908	15.4525	15.3174	16.0466	15.7173	15.6328	15.2771	16.4285	16.181	16.1399	15.9141	16.1641	15.9659	16.3048	16.0511
SCRN3	12.9013	12.8532	12.6138	12.4661	12.7443	12.3939	13.0123	12.7538	13.3827	13.0611	12.7634	12.5068	12.5784	12.7303	13.0495	12.8767	12.3978	12.8992
SCRN2	14.7141	15.2192	14.7391	14.7861	16.087	16.2707	14.0586	13.4293	14.9417	14.9322	14.4813	13.7328	14.4836	15.1672	15.3821	14.5483	14.5937	14.1594
SCRN1	13.6648	13.9853	13.2132	12.7017	16.0403	16.0993	15.563	14.4778	11.9473	12.4713	12.1195	12.8147	12.5814	16.8849	16.9589	17.2404	17.0007	16.8216
SCRIB	12.403	13.9999	14.674	11.9166	17.8479	17.9498	18.5543	18.5066	18.3784	18.2462	18.0669	18.0735	18.2896	18.0802	17.815	17.8418	17.6022	17.7252
SCPEP1	13.5079	10.9714	12.9771	13.3561	14.8392	14.9888	14.9087	14.9493	13.7663	13.9588	14.3835	14.418	14.2725	14.3577	14.4924	14.7735	15.0454	14.4736
SCP2	19.249	19.4868	19.5234	19.8995	19.6112	19.4684	19.3366	19.8321	19.4313	19.2608	19.3034	19.331	19.2534	19.0671	19.1211	19.1832	19.2836	19.3532
SCO2	16.2219	16.7774	16.6693	16.737	15.8064	16.1508	16.3101	17.2519	14.8004	15.0045	15.242	15.4771	15.5011	13.9741	13.8487	14.5786	13.7323	13.8973
SCO1	16.9398	17.0436	16.7491	16.6776	17.5068	17.5747	17.2028	17.4957	16.6924	16.5294	16.2645	16.2077	16.2939	16.5999	16.5774	16.5265	16.4697	16.7401
SCNM1	13.6375	11.5983	13.3262	13.5028	11.1631	13.819	14.886	13.0693	12.3956	12.3892	12.171	11.4477	12.4736	12.9002	12.6763	12.822	11.921	12.8253
SCML2	13.6488	13.2287	13.978	13.5791	13.8483	14.0417	14.0684	13.9242	12.6885	13.0026	12.6569	12.8487	12.785	11.778	11.1899	11.9631	11.3689	11.7624
SCLY	13.9979	14.0146	14.4457	14.2245	14.6102	14.6928	13.5375	12.5933	14.6217	14.9651	14.4317	14.3962	14.3606	14.5935	14.0504	14.1861	14.122	14.0138
SCIN	13.6981	14.0125	13.8495	12.8721	15.9293	15.832	16.8606	16.4198	15.8741	15.5919	15.5036	15.114	15.5342	14.3202	14.4211	14.0945	13.4116	14.4641
SCFD2	14.1034	13.246	14.068	13.9901	13.3781	13.4628	14.5081	14.1829	13.4659	13.8381	14.0769	13.831	13.8751	13.5845	13.4295	13.9692	14.2442	14.2496
SCFD1	16.5109	16.6546	16.3961	16.5444	15.6223	15.1741	15.7529	15.952	16.6263	16.6784	16.7206	16.7266	16.6258	16.4128	16.3549	16.5223	16.8424	16.8464
SCD5	11.9676	12.9502	12.5719	11.8562	13.8912	14.1001	14.1524	14.1987	13.1847	13.2193	13.4406	13.3747	13.3488	13.1693	12.8772	13.0496	12.8566	13.2353
SCD	15.8883	15.2201	16.4941	16.572	19.9508	19.5933	17.7658	18.2124	18.617	18.2836	19.7139	19.6823	19.7131	16.5886	16.7952	16.3426	16.308	16.5662
SCCPDH	17.25	17.7257	16.5621	16.6976	18.3511	18.2351	18.216	18.6806	16.8222	16.3804	16.0857	16.089	15.8024	18.3597	18.5353	18.0525	18.3344	18.3683
SCARB2	18.8796	19.8881	19.2367	19.0178	18.8661	18.9402	18.4105	19.1444	17.6502	17.495	17.4778	16.8349	17.1486	16.5258	16.9785	16.7338	16.9994	16.4469
SCARB1	18.3713	18.7056	17.9511	18.379	16.5727	16.0803	16.2675	16.8446	18.2389	17.6276	17.5568	17.6586	17.4778	14.4451	14.8519	14.706	14.7806	15.035
SCAP	12.9443	11.9465	13.3509	13.2146	13.7344	12.351	11.5813	12.052	13.0739	12.6592	12.1722	13.1347	13.6333	13.0281	12.6524	12.0823	13.2163	12.2154
SCAMP4	15.2283	15.8869	15.5337	16.0578	16.2273	16.5291	16.9174	17.2142	15.7076	15.795	15.7926	15.9168	15.1373	16.9871	16.7906	16.5982	16.2115	17.0661
SCAMP3	16.7012	16.9074	17.0729	16.738	16.9	16.8861	17.469	17.1797	16.9614	16.635	16.4011	16.7606	16.7971	17.5205	17.6381	17.3377	17.2349	17.4255
SCAMP2	16.1417	15.3162	15.9858	15.2532	15.5873	16.5472	16.1346	16.2693	16.1934	16.8345	15.5826	16.3686	16.043	16.712	16.384	16.9603	16.9144	16.8036
SCAMP1	16.5146	17.0407	16.4755	16.6994	16.937	16.9494	16.4769	17.4028	15.782	15.67	15.2385	16.0258	15.3921	14.2553	14.3446	13.9196	13.6792	14.3021
SCAI	12.9277	13.0965	12.6089	12.4397	13.3012	13.666	14.3415	14.3669	11.9781	12.4147	12.285	13.1591	12.4569	13.6214	13.3678	12.9301	13.0824	13.2349
SCAF8	14.4521	14.183	14.3875	14.1549	14.7048	14.674	14.731	14.5305	14.5895	14.4109	14.2285	14.3084	14.4082	14.5094	14.359	14.466	14.6874	14.2035
SCAF4	14.9184	15.2418	14.9936	14.8155	15.5775	15.4416	15.1657	15.3689	15.3006	15.0967	15.0728	14.8876	14.77	15.5131	15.6167	15.5321	15.5373	15.684
SCAF11	15.6486	15.3356	15.3834	15.4063	14.828	14.8848	14.3202	14.1918	15.394	15.4757	15.3012	15.4362	15.158	14.4991	14.1857	14.819	14.562	14.6035
SCAF1	15.1401	14.9066	14.7287	14.7528	14.9931	15.1107	14.992	14.7025	14.7465	14.9707	14.785	14.807	14.8301	14.353	14.4224	14.5314	14.7428	14.6424
SC5D	13.8264	14.2398	14.42	14.6106	12.6998	14.0191	14.5665	14.891	14.4693	14.4581	14.888	15.0506	15.1227	14.0009	13.4763	14.7505	14.8833	15.1648
SBNO1	14.4467	14.3688	15.1946	14.734	14.5348	14.0849	14.8791	13.4095	14.4088	14.8104	14.3336	14.4471	14.4304	13.7706	14.0865	14.297	13.89	14.297
SBF2	14.4972	15.0315	12.8111	14.6114	14.9696	14.1108	12.0601	13.3613	12.6025	12.93	11.9738	12.8201	14.7369	14.2821	14.1002	13.464	14.5771	14.2689
SBF1	14.8855	15.4562	15.1201	15.1493	14.0916	14.0265	14.5955	14.6351	14.1193	13.6937	14.3235	13.7029	13.9669	14.0178	13.8127	14.0365	14.0181	13.5275
SBDS	18.1104	18.0857	18.425	18.3456	16.9464	16.8412	17.4181	16.8217	18.2748	18.2261	18.1661	18.0321	18.1172	18.7886	18.91	18.6014	18.8805	18.7328
SAV1	13.3751	13.5113	13.6374	12.7012	10.5191	12.395	11.8188	12.4793	10.6518	12.5244	12.091	12.5176	12.2138	15.5828	15.9896	15.3067	14.7915	14.7237
SATB2	15.9598	15.9235	15.5617	15.2644	11.7518	12.1147	12.8657	12.8333	12.6731	12.838	11.7997	12.3276	13.0824	12.8928	12.6637	12.732	12.5688	11.9706
SAT2	14.6018	14.2833	13.5143	14.0387	14.5814	14.6775	13.4119	13.8262	13.4589	13.7248	13.5633	13.3722	13.6478	12.4453	12.788	13.0845	12.7139	12.9593
SASS6	12.6431	11.8707	12.6973	11.6287	9.64248	11.5331	13.4301	12.0664	11.129	12.9053	11.6771	11.7216	11.7524	13.0656	12.7694	13.1162	13.1838	13.2199
SASH1	12.2374	12.3465	12.6348	12.8093	12.1365	12.3555	12.2477	12.2578	13.3956	12.1322	12.2601	12.1874	12.2022	12.8195	12.5464	12.3952	11.8614	12.1484
SART3	17.5716	17.7814	17.5543	17.4742	17.03	16.839	16.7162	17.0597	17.199	17.1391	17.3388	17.1467	17.0364	16.7667	17.0583	17.1041	17.1085	16.9472
SART1	16.7866	16.6929	16.2935	16.4854	16.6426	16.4739	16.4722	16.4584	16.5813	16.5879	16.5636	16.4882	16.4115	16.3783	16.4636	16.7512	16.7091	16.6404
SARS2	15.4288	15.968	15.4725	15.5541	16.5794	16.1335	16.1064	16.4591	17.2421	16.7215	16.9458	16.562	16.8009	16.3721	16.4714	16.2563	16.0686	16.229
SARS1	18.267	18.8734	17.8588	18.1546	18.2774	18.2239	18.2151	17.367	18.0575	17.6312	17.8855	17.5737	18.0831	17.9265	18.2096	18.3737	18.1532	18.6581
SARNP	18.8758	18.9287	18.8276	18.7363	18.7537	18.8673	18.6488	18.7039	18.8254	18.5431	18.6866	18.6014	18.6449	18.3304	18.4955	18.54	18.086	18.3377
SARG	15.6466	16.0435	15.8949	15.7935	15.8505	15.8819	18.2704	17.2767	17.401	17.4136	17.8531	17.6016	17.5414	18.1694	18.0032	18.0561	17.8554	17.6889
SARAF	12.9575	11.6843	12.7781	12.7139	12.7571	12.6325	12.0251	11.9642	12.7181	12.3247	11.9111	13.2478	13.1547	12.7356	12.0653	12.1485	10.9187	12.6625
SAR1B	16.5032	16.6385	17.0416	16.9517	17.1042	16.9366	17.1573	17.1079	16.6814	16.7748	17.2934	17.1607	17.1699	16.9623	17.1316	17.2435	17.6488	17.4612
SAR1A	16.6235	16.7548	16.783	16.8437	17.319	17.3972	17.2949	17.4496	16.6101	16.4028	16.6557	16.6329	16.7195	16.2212	16.3556	16.3924	16.823	16.8044
SAPCD2	12.3844	12.2857	12.434	11.8045	11.3276	11.4912	12.4673	12.2998	11.6941	12.7025	12.2167	14.4197	12.715	12.6533	14.1099	12.3185	12.8294	12.799
SAP30L	14.4949	14.689	14.0523	14.187	14.223	14.4132	13.7127	13.9151	14.2901	13.997	13.5868	13.8732	13.9616	14.1581	13.777	13.9402	13.8957	13.9531
SAP30BP	15.5656	15.9216	15.92	16.1582	16.071	16.1928	16.4843	16.5202	15.629	15.7162	15.7512	15.9847	15.9676	16.0874	16.3429	16.3163	16.312	16.3055
SAP30	15.7206	14.0582	15.0959	14.0735	14.3339	15.1727	14.6387	14.9268	13.9439	15.6387	13.6599	14.0472	13.6323	16.0429	15.4271	15.6424	15.3076	15.326
SAP18	18.4922	18.425	18.5384	18.4507	18.4645	18.5153	18.5158	17.9728	18.7632	18.3703	18.411	18.3767	18.2886	18.1167	18.2109	18.0947	17.9463	18.1389
SAP130	14.8203	14.4159	14.4289	14.5134	14.5822	14.7936	14.4821	15.158	14.87	14.6838	14.8035	13.9473	14.3638	14.4305	14.561	14.5815	14.7076	14.6595
SAMM50	17.7293	18.5131	18.1211	18.0566	17.9511	17.8317	17.6475	18.5506	17.5344	17.517	17.2407	17.3478	17.4778	17.1879	17.3287	17.1024	17.3369	17.4039
SAMHD1	17.8959	17.9239	18.4227	18.5702	17.6504	17.75	17.1314	17.1961	16.5589	16.5117	15.9126	15.9772	16.0367	16.5929	16.2758	16.414	16.1668	16.323
SAMD9	17.1139	17.3504	17.2035	17.7039	13.111	13.7084	13.2089	13.7628	15.1129	14.9559	14.366	14.2621	14.5675	15.5748	16.5767	14.2442	13.7614	14.5321
SAMD4B	13.5398	12.7999	13.4361	13.262	12.6667	13.1755	13.192	13.1312	12.6868	13.2119	13.0565	13.2104	13.43	13.1023	13.1812	13.236	12.8168	13.6504
SAMD4A	11.9911	11.3459	12.258	11.7813	12.2445	11.4728	12.865	13.0138	12.4373	12.5011	11.7505	12.3576	12.5336	15.0537	14.4982	13.9084	13.9769	13.054
SAMD12	11.9385	11.7662	12.7189	12.6837	12.8233	11.7967	13.7999	11.3348	11.0797	12.3742	12.0686	13.5454	13.3742	13.8808	12.7137	13.0272	12.5952	12.4503
SAMD1	14.9585	14.264	14.2255	14.1084	13.2843	13.3583	13.7943	13.1539	13.916	13.9091	13.6094	14.0479	13.6273	13.7678	13.6326	13.9387	13.7	13.5217
SAFB2	16.5234	16.5266	17.1671	17.0535	16.5353	16.6068	16.6568	16.7133	16.2806	16.2154	16.6619	17.0572	16.2629	16.1798	16.2665	16.517	16.7152	16.8863
SAFB	17.3413	16.9257	17.3357	17.128	17.112	17.3722	17.5878	17.7972	17.0232	17.1427	17.3114	17.25	17.1491	16.8054	16.8839	16.8764	17.336	17.184
SAE1	17.3369	17.3523	16.7433	16.824	17.1884	16.9284	16.2656	15.6052	17.5909	17.489	17.4772	17.2106	17.4802	17.2632	17.392	17.326	17.3064	16.8677
SACS	11.9256	10.259	12.6856	12.2894	11.9522	11.4814	12.4415	12.2513	12.0043	12.0965	12.3123	12.4127	12.6482	12.5189	12.5083	12.4789	10.7853	12.1702
SACM1L	16.9004	17.0205	17.2114	16.9784	17.5113	17.7597	17.2555	17.7969	17.0576	17.1509	17.18	17.1108	16.8542	16.7411	16.7749	17.0906	17.1676	17.6272
SAC3D1	12.8747	11.9565	13.3108	12.9212	11.0321	11.9662	11.9656	12.1505	10.5485	12.5297	13.0219	12.7658	13.3269	13.0108	13.0127	13.1186	12.8372	12.767
SAAL1	14.2951	14.1306	14.565	14.2459	14.8445	14.9487	14.7352	13.3558	14.0363	14.2178	14.0327	13.9237	13.8769	14.9072	14.8476	15.0102	14.8665	14.6401
S100P	21.7076	22.3616	22.5356	22.7098	15.8353	15.6154	17.0831	18.1404	21.4242	21.2096	21.0195	20.5116	20.7236	20.4178	20.7641	20.3495	20.83	20.4918
S100A6	22.7646	23.0559	23.1097	22.9404	23.1664	22.9927	23.3893	23.491	23.035	22.908	23.6534	23.1172	23.3502	22.807	22.9186	22.8146	23.2667	23.0414
S100A4	14.3255	14.4695	17.5603	17.639	20.889	20.607	21.9665	21.1699	18.0927	17.9081	21.2724	20.6408	20.9926	12.8215	12.3475	15.4422	16.5632	16.0416
S100A3	12.8355	12.8003	13.2251	12.9333	12.1185	12.1601	14.2728	13.566	13.4997	13.7029	14.0264	12.986	13.6306	13.0937	12.9796	12.1119	12.2134	12.5687
S100A2	14.5961	14.6894	15.0658	15.0072	18.603	18.2817	22.4636	21.8493	13.579	15.2425	16.4378	15.815	16.3505	13.3986	14.9532	14.793	15.9431	15.6422
S100A16	19.9478	20.1522	19.9874	19.953	15.814	15.9248	19.2719	18.949	18.804	18.6668	19.2665	19.4158	19.2881	17.631	17.663	17.5186	17.8033	17.7479
S100A14	20.1076	20.5823	20.2636	20.2548	14.3732	14.7369	19.0925	18.987	18.9284	18.8197	19.3795	19.6116	19.4274	16.632	16.5029	16.2626	16.4145	16.8241
S100A13	18.3213	18.0832	17.6587	17.7579	17.1011	17.0413	17.9793	18.3311	17.2429	17.0855	17.5898	17.351	17.4339	18.4205	18.5138	18.3644	18.3607	18.3215
S100A11	20.3275	20.9707	20.6059	20.7945	21.2316	20.9772	22.2745	22.5163	21.2821	21.2039	21.7073	21.7028	21.4374	22.2415	22.2504	22.2854	22.7141	22.4444
S100A10	21.997	22.0254	21.1492	21.4187	21.1351	20.6598	21.874	22.6174	21.8725	21.4523	22.3701	22.1489	21.9784	22.1445	22.4283	21.9381	22.4181	22.3565
RYBP	13.4162	12.4277	12.692	13.4842	11.5707	11.4753	13.959	11.3449	14.218	13.2509	14.0593	14.063	12.5748	13.7135	13.8806	14.3197	14.5534	14.2292
RXRB	14.3735	14.5932	14.4672	14.3847	14.6636	14.1912	14.1309	14.8265	14.4768	14.0901	14.0641	14.2685	14.1911	14.2917	14.4645	14.3091	13.746	13.8096
RXRA	14.354	14.1269	14.0373	14.3703	13.6786	13.4161	13.3785	14.2774	14.3578	14.1894	14.5424	14.5262	14.3803	13.7938	14.102	13.8917	13.2319	13.8135
RWDD4	12.6057	12.4468	12.9746	12.792	13.0933	13.1435	13.5289	13.882	14.3882	13.9794	14.3892	14.3645	14.3707	13.648	13.7852	13.722	13.5451	13.5295
RWDD2B	12.5915	11.9232	13.2107	11.521	11.8872	11.2619	12.164	12.2086	11.8866	12.7813	13.1923	12.9673	11.08	13.0441	11.1387	12.7879	12.3647	12.6445
RWDD1	14.9359	15.5585	15.7658	15.7239	13.8772	13.9006	15.3364	13.8454	15.2443	15.1435	15.8288	15.7197	15.674	15.8653	16.0325	15.9858	16.2477	16.2102
RUVBL2	18.5905	18.5861	18.203	18.3268	19.0849	18.9691	18.8864	18.8112	19.0788	18.6824	18.8313	18.8052	18.8431	18.4815	18.8286	18.4803	18.8444	18.6918
RUVBL1	18.728	18.9048	18.5321	18.6664	19.5008	19.3438	19.2468	19.4243	19.3439	19.1865	19.172	18.8255	18.9368	18.8005	18.847	18.7088	18.9321	19.016
RUSF1	14.6657	14.6621	14.4017	14.2255	15.02	14.9303	15.4245	15.0789	14.9735	14.7914	14.6042	14.4513	14.5964	14.2802	14.5322	14.4021	14.711	14.8742
RUSC1	13.9978	13.8322	13.6929	13.7014	13.8831	13.7273	14.6612	15.1209	13.3662	14.3439	13.8051	13.7831	13.2268	14.0859	12.9931	13.5168	13.9608	13.7793
RUNX2	13.7026	13.4371	13.8594	13.6966	12.2576	12.7713	13.3406	13.0363	10.2249	13.079	13.1818	13.1018	13.0072	13.8707	13.196	13.3603	11.9553	13.1541
RUNX1	13.5174	13.5493	13.1325	13.1398	14.3184	14.7099	13.321	12.334	12.146	12.4589	11.8523	13.119	11.8988	15.4928	16.001	14.8752	14.978	15.0757
RUNDC1	12.2626	11.2317	12.1485	12.2086	12.3502	12.4085	12.6202	12.4588	11.1747	12.0086	12.3514	12.5641	12.77	13.5316	13.1688	13.4479	12.8334	12.9065
RUFY2	13.9517	14.438	14.4489	14.5214	11.4381	12.0308	13.8222	12.6279	13.0125	13.4046	14.0589	13.2821	12.557	14.5254	13.226	13.4437	13.118	14.962
RUFY1	15.6361	16.0636	15.8456	15.6758	14.8668	14.9411	15.3718	15.3424	15.5827	15.1659	15.8905	15.5551	15.837	16.0325	15.833	15.6997	16.3407	16.4988
RTRAF	18.0034	18.2543	17.9601	18.081	18.3226	18.2917	17.9119	18.2907	17.559	17.5764	17.589	17.699	17.6388	17.8023	17.7239	17.6705	17.762	17.6737
RTN4IP1	13.5285	14.1563	13.994	13.5981	14.5925	15.0819	14.3507	15.2276	14.4513	14.7532	14.3803	14.6648	14.4112	15.4133	15.5756	15.0673	14.8534	15.0169
RTN4	19.1061	19.0488	19.1882	19.3223	20.5255	20.2387	20.958	21.3691	19.1462	19.4047	20.01	20.2453	20.0312	19.9226	20.4011	20.2001	20.9574	20.6178
RTN3	17.9843	18.1223	17.8061	17.7489	18.1297	18.5386	18.6352	20.2059	17.2179	17.1778	17.7665	17.9916	17.7317	18.0671	18.0963	18.173	18.3458	18.7929
RTKN	15.6486	14.7327	15.5688	14.6233	14.0625	13.8752	15.3789	14.9153	15.4633	15.4894	15.4675	16.1848	15.5835	16.3973	16.1855	16.5534	16.3167	16.1719
RTF2	14.0224	13.9425	14.349	13.9799	15.1004	15.0194	14.7445	14.58	14.6679	14.7562	15.126	14.9256	15.0188	14.6301	14.8651	15.1341	14.8871	14.7894
RTF1	16.3025	16.361	15.8079	16.292	16.3605	16.246	16.0167	15.6989	15.611	15.554	15.6129	15.3736	15.5266	16.1934	16.3735	16.1101	16.2885	16.0998
RTEL1	12.5483	12.3098	12.3586	11.5604	11.7783	12.0929	11.3081	11.7881	11.1047	12.3386	11.9556	11.9928	12.1676	12.8411	12.4051	12.7021	11.2543	12.3234
RTCB	18.6969	18.3271	18.8215	18.3496	18.5755	18.5609	18.5155	18.4797	17.7329	18.2487	18.0395	17.8676	18.1373	18.3171	17.9551	18.3865	18.1507	18.2887
RTCA	16.3374	16.7389	16.2014	16.2972	16.8513	16.4402	16.8069	16.58	16.6061	15.9261	16.7776	16.0072	16.1711	16.6682	16.7677	16.7338	16.8854	16.7104
RSU1	16.4324	16.2132	16.3143	16.221	15.6084	15.2849	16.7765	16.0992	16.0625	15.9797	16.4927	15.833	16.4531	16.3374	16.6564	16.6706	16.7842	16.4875
RSRC2	15.8043	15.5549	15.8879	15.3879	16.4694	15.6117	16.1876	14.5629	15.216	15.6805	15.7469	15.9592	16.039	15.4356	15.3655	15.6904	15.9298	15.5337
RSRC1	14.3072	14.7268	14.8072	14.765	13.4954	13.6808	13.4819	14.3273	14.2851	14.899	14.1604	14.6637	14.4454	14.049	13.7846	14.1843	14.2613	14.2674
RSPRY1	13.855	14.2495	13.6774	14.3171	12.7849	13.1153	13.787	13.9853	13.6249	13.4842	13.8973	13.8759	13.8875	13.4723	13.2044	13.592	13.4877	13.6215
RSL24D1	15.907	15.6642	15.6067	15.911	15.41	15.1183	15.4058	15.1628	15.1757	15.273	14.4604	15.6116	15.3117	15.1463	15.0673	14.694	15.1879	14.7416
RSL1D1	19.3634	19.4796	19.2143	19.2803	18.7814	18.7241	18.7845	18.331	18.9777	18.7972	18.7325	18.8466	18.4973	17.8633	18.0045	17.6157	17.6041	17.8926
RSF1	15.1308	15.1069	14.9264	15.2018	13.9082	15.0918	13.3948	13.699	14.7418	15.452	14.2022	14.24	14.4587	15.5931	15.2171	15.2341	14.9539	15.7227
RSBN1L	13.922	13.1761	13.7765	13.9891	13.6784	13.3504	13.0992	13.6529	14.5963	14.2811	14.2932	14.3401	14.3107	14.0904	14.1711	14.1273	14.7695	13.9864
RSBN1	17.716	17.772	17.8823	17.6147	17.9441	17.5426	16.9189	16.5076	16.9958	16.49	16.947	16.9495	17.1199	16.1299	16.0699	16.0221	13.475	13.5892
RSAD2	14.1748	14.2563	14.6649	15.0569	13.4109	13.2481	12.9006	13.098	13.9417	14.1476	12.7904	11.9374	11.9419	13.8094	13.929	11.6972	12.7664	12.3187
RSAD1	13.2784	14.6445	13.3569	12.5929	13.4556	13.189	12.6449	12.8705	10.6221	12.2391	11.3301	12.0219	11.66	13.0271	13.0296	12.587	10.8856	12.7761
RRS1	17.2112	17.2708	17.4917	17.6032	17.6216	17.3474	17.4715	17.592	17.8144	17.4039	17.4656	17.2102	17.0666	16.5705	16.7456	16.4962	16.8676	16.5928
RRP9	16.8878	17.0185	17.1397	17.0385	16.8408	17.1049	16.9573	17.25	17.1332	16.7355	16.9259	17.1915	16.7577	16.9121	16.9252	17.0528	17.0495	17.3057
RRP8	15.5356	15.7193	15.541	15.7735	15.7517	16.007	15.1018	15.3833	15.6874	15.8228	15.7503	16.0214	15.5622	15.0494	14.8376	15.1687	14.9631	15.2003
RRP7A	15.3741	16.2447	15.5231	16.2172	15.6878	15.0249	15.9906	15.8998	16.4386	15.797	15.9543	15.8939	15.7656	15.1325	15.7354	14.5481	15.3625	15.869
RRP36	14.635	14.5292	15.5262	15.2498	14.4068	14.7452	14.5118	15.4568	14.2942	14.9895	14.9635	15.1349	14.6392	14.2666	14.3072	15.365	15.0204	15.6898
RRP1B	16.2671	16.1725	16.4056	16.2997	16.2495	16.0596	16.1609	16.5406	16.3781	16.2752	15.9785	16.2251	16.0109	15.6247	15.9275	16.0974	16.3321	16.3187
RRP15	16.2781	16.3022	16.4118	16.0643	16.1594	15.9563	16.1048	16.396	16.4765	16.0935	16.3322	16.1283	16.0665	15.4982	16.1155	15.9904	16.0333	16.2717
RRP12	17.0445	16.9938	16.404	16.8454	17.077	17.0937	16.251	17.4178	16.8675	16.472	16.01	16.4874	16.4398	15.9008	16.3553	16.0109	16.0493	16.1112
RRP1	17.7294	17.9213	17.3793	17.5356	17.4851	17.1327	17.1149	17.6513	17.5286	17.3055	17.1439	17.2146	16.8375	16.7736	16.8648	17.0405	17.1863	17.1636
RRN3	13.9448	13.4441	13.8495	13.6613	13.1099	13.6494	14.7175	13.4524	13.6081	13.7877	13.8562	13.0063	13.2207	13.0439	12.6754	13.3462	14.0684	14.4797
RRM2B	15.5462	16.1976	16.5139	16.6182	17.4704	17.0386	17.4253	16.2191	12.9733	13.6152	12.9047	13.0154	13.7457	14.3178	14.2292	14.1102	14.1212	14.2165
RRM2	15.0488	14.0804	15.3751	15.4781	15.7576	15.6253	15.9739	15.6813	17.1671	16.7469	16.6413	16.8179	16.6233	17.686	17.8182	17.3295	17.753	17.3728
RRM1	15.7354	14.8697	15.7676	15.5886	17.021	17.0471	16.3	15.1926	16.6469	16.4468	16.1532	16.024	16.2959	15.9619	15.9154	16.4718	16.1765	16.0404
RREB1	14.6938	13.876	13.8067	13.886	14.1928	14.3814	14.1477	14.1589	14.828	14.6877	14.5615	14.3734	14.2969	13.8977	14.6101	14.6254	14.5228	13.9702
RRBP1	17.3982	17.4432	17.7353	17.8152	16.9544	16.9434	17.6594	17.6777	18.6974	18.5784	18.7442	18.5378	18.7053	17.9553	18.2254	17.835	17.8276	17.8001
RRAS2	16.2756	16.4524	15.7381	15.902	15.9475	16.0396	16.1506	16.7716	15.9225	15.8806	15.8077	15.8153	15.8485	15.656	15.7372	15.6089	15.6515	15.6037
RRAS	15.7731	15.8505	14.1665	14.5414	14.9096	15.1154	16.2403	16.6445	16.3612	16.3575	16.0094	16.0087	15.8215	16.6974	16.6294	16.2875	15.849	16.9709
RRAGC	13.9119	13.7974	13.7919	13.881	13.8615	13.8138	14.1104	14.1374	13.1576	14.219	13.4031	14.2692	14.0717	15.503	15.2499	14.9273	14.0734	15.2341
RRAGA	12.9346	13.0473	13.4358	13.0892	12.7014	13.7136	13.0822	13.0325	13.0471	13.8157	13.0214	13.7749	13.1633	14.5058	13.9371	14.6708	13.0933	14.9419
RPUSD4	13.1935	12.8158	13.2178	13.1889	12.5627	12.6122	13.0646	13.1091	13.2758	13.1923	13.036	15.4154	14.8334	13.0078	12.5045	15.2252	13.0394	12.7703
RPUSD3	13.7617	13.2889	13.7738	13.7382	14.796	14.4348	14.316	14.6038	13.7658	13.8586	13.8328	13.8914	13.7963	13.3174	13.0533	13.4717	13.19	13.2717
RPUSD2	14.0817	13.9364	14.2798	14.1018	13.8926	14.4494	14.1575	13.8233	13.8501	14.0303	14.4666	13.8913	14.2078	14.151	13.9177	14.1614	14.3337	13.8852
RPTOR	14.0226	14.3413	14.3816	14.2796	15.1194	15.0627	14.8711	15.4084	14.8535	14.6399	14.8694	14.2688	14.4439	14.4532	14.8078	14.6201	14.7494	16.4089
RPSA	18.1895	17.4686	18.6586	18.0178	17.7499	18.4579	18.1401	18.1642	17.5248	18.4612	17.3876	18.0564	17.3428	17.9584	17.0149	17.871	17.6177	18.2324
RPS9	20.9498	20.9581	20.9853	21.2438	21.3509	21.0194	21.2303	21.7063	20.8807	20.6449	21.1459	21.1035	21.2138	20.5112	20.8916	20.493	20.7137	20.5769
RPS8	21.1139	21.3983	21.3413	21.5498	21.6441	21.4924	21.3749	22.0294	21.1087	21.0127	21.0769	21.5266	21.2086	20.7699	20.8499	20.8776	21.0659	21.0551
RPS7	20.1619	20.2132	20.4343	20.3064	18.8974	20.38	20.4223	20.8128	20.0587	20.0297	20.445	20.3894	20.3584	19.5581	19.737	19.5356	19.8941	19.7606
RPS6KB2	13.8515	13.6933	14.033	13.359	12.9534	14.0116	13.224	13.962	13.6802	13.8921	12.2252	12.9574	12.7393	13.6688	13.1472	13.881	11.8719	12.8705
RPS6KB1	14.6189	13.7382	13.9154	13.8257	13.0706	13.8303	13.8037	13.8149	14.2773	14.4623	13.0897	13.4019	13.1911	13.7658	13.825	13.9877	14.4675	13.7711
RPS6KA5	13.1742	12.7041	12.4877	12.9557	15.6844	15.3674	14.098	13.7391	15.1304	14.6644	13.9041	13.7856	14.0906	16.2607	16.4126	15.9704	16.1183	15.6799
RPS6KA4	14.2473	14.4082	13.8823	13.9459	14.1905	14.2268	13.9511	13.8621	14.4747	14.1325	14.06	13.7373	13.9359	14.9653	14.8145	15.1018	14.5405	14.5212
RPS6KA3	17.3542	17.0105	16.9728	17.0923	16.2224	16.3294	16.088	14.7356	16.8863	16.6246	16.9589	16.3037	16.5839	16.5689	17.0728	16.4262	16.8201	16.4505
RPS6KA1	16.4819	16.935	17.0835	16.9006	16.4013	16.3203	16.3526	15.7128	16.6235	16.6395	17.3084	16.7888	17.1443	16.0492	16.4151	16.2367	16.5508	16.5152
RPS6	20.8296	21.1902	21.0742	21.3244	21.3533	20.9354	20.989	21.4678	20.7181	20.6945	20.7614	21.0396	20.8181	20.345	20.5533	20.3561	20.8592	20.5105
RPS5	19.5151	18.9639	19.175	19.2093	19.3737	19.4258	19.5578	19.9213	19.3635	18.8213	19.4317	19.2038	19.279	18.3228	18.6109	18.6413	19.1619	18.9925
RPS4X	20.4051	20.8099	20.7905	20.904	21.0992	20.7856	20.9499	21.5372	20.696	20.2877	20.8824	20.7426	20.6757	20.1698	20.258	20.0537	20.4997	20.2646
RPS3A	20.5949	20.6078	20.9122	20.7477	20.825	20.6936	20.4815	20.992	20.4362	20.4316	20.6335	20.6638	20.5887	20.0558	20.0901	20.2408	20.1011	20.1469
RPS3	20.7839	20.6711	21.1476	20.8999	21.0066	21.1391	20.961	21.6217	20.7777	20.5455	21.1571	21.0455	21.045	20.3423	20.5607	20.2979	20.7661	20.6692
RPS29	18.9845	18.7671	19.0272	18.8934	19.0928	18.8566	19.0571	19.1946	18.3581	18.4108	18.8357	18.8484	18.7341	18.1733	17.6098	18.1964	18.1509	18.6475
RPS28	20.1916	20.0487	20.3469	20.3723	20.3327	20.2509	20.2967	20.8585	20.153	20.1445	20.1633	20.3777	20.2105	19.5817	19.837	19.9295	20.0391	20.1796
RPS27L	19.1373	19.0453	19.2243	19.181	19.3338	19.1438	18.8511	18.8892	18.1344	17.8786	17.5121	17.4634	17.7366	16.4021	16.3698	15.7263	15.7643	16.126
RPS27A	19.3897	18.4484	19.6478	19.1983	18.9206	19.5566	19.1372	19.2095	18.7654	19.0912	18.5886	18.9837	18.587	18.8704	18.5274	19.073	18.1766	19.0235
RPS27	17.785	17.307	18.1107	17.7746	17.7159	17.8594	18.3752	18.7826	18.0294	17.9496	18.6732	18.7284	18.4989	18.0747	18.2149	18.1524	18.3621	18.4291
RPS25	21.1038	20.9899	21.3051	21.1077	21.1729	21.2654	21.2315	21.6392	20.9295	20.898	21.1806	21.2165	21.1696	20.6874	20.6359	20.8012	20.7999	20.9342
RPS24	19.894	19.2093	19.8642	19.4961	20.1599	19.9106	20.571	20.0126	19.6112	19.4049	19.9313	19.5734	19.568	18.9771	19.1236	19.1625	19.4901	19.2478
RPS23	19.178	19.3981	19.4196	19.8043	19.4246	18.8061	19.7045	19.7634	18.5921	18.3834	19.3827	19.5706	19.3999	18.6925	18.8529	18.3401	19.0913	19.0052
RPS21	20.395	20.2637	20.7776	20.7989	20.3863	20.5405	20.4184	20.6355	20.1602	19.9899	20.6262	20.5012	20.4007	19.8961	20.0617	20.1419	20.1276	20.2366
RPS20	20.4716	20.4035	20.7372	20.6885	20.6114	20.5129	20.6666	20.9008	20.4003	20.2331	20.7041	20.7911	20.7258	19.9669	20.1191	19.9911	20.2715	20.3071
RPS2	20.1492	20.4271	20.3588	20.2435	20.4694	20.4605	20.1582	20.5342	20.1485	19.9794	20.2252	20.4446	19.997	19.8237	19.4707	19.853	19.7755	19.9331
RPS19BP1	15.9311	16.3193	15.8689	16.2144	15.7478	15.7341	15.4288	15.7938	16.0584	15.5402	15.7208	15.7597	15.6729	14.9141	15.1339	15.232	15.1412	15.337
RPS19	20.8771	20.5708	21.0908	21.0721	21.0482	21.1005	20.8815	21.1388	20.7282	20.6674	20.9544	20.9273	21.0626	20.327	20.4012	20.2999	20.5209	20.579
RPS18	20.7228	20.1495	20.8918	20.4952	20.6761	20.8451	20.9335	21.3654	20.2491	20.5396	20.7594	20.7172	20.4878	20.1488	20.3082	20.2832	20.2463	20.6629
RPS17	19.0564	18.7038	19.1603	18.9826	19.2892	19.107	18.583	18.7978	18.6747	18.7562	18.9007	19.2477	18.9341	18.3712	18.3369	18.4638	18.522	18.5258
RPS16	20.7018	21.1202	20.7354	21.032	21.9362	21.1916	22.0219	22.0075	21.5474	20.943	21.9119	21.0844	21.335	20.412	20.8004	20.7933	21.4324	21.0883
RPS15A	20.6256	20.6637	21.0355	20.8779	21.2148	20.7022	21.0359	21.222	20.6824	20.4505	21.0067	20.9011	21.0115	20.1772	20.4612	20.236	20.5679	20.319
RPS15	19.3867	18.9497	19.4086	19.3098	19.3141	19.1551	19.4447	19.2243	19.066	18.8403	19.1203	19.2039	19.3468	18.4635	18.7133	18.4955	18.9596	18.5974
RPS14	20.2352	20.0978	20.545	20.311	20.5606	20.2609	20.1904	20.646	20.0471	20.0305	20.1755	20.3302	20.1693	19.8671	19.808	19.8458	19.8463	20.0361
RPS13	20.4943	20.4277	20.65	20.6411	19.5731	19.7877	19.5014	20.6421	19.7735	19.4424	19.5063	20.7227	20.5102	20.2226	19.9189	19.5627	19.1784	18.9108
RPS12	20.2416	20.2637	20.3662	20.4719	20.8023	20.294	20.4291	20.7822	20.5506	19.9451	20.8602	20.5147	20.3812	19.6554	19.8656	19.8073	20.4487	19.9422
RPS11	19.9754	20.0984	20.3852	20.3077	20.466	20.2503	20.1973	20.9164	19.9432	19.8747	20.2299	20.2402	20.0561	19.7471	19.8954	19.6436	19.9369	19.8061
RPS10	19.9839	19.0116	19.6047	19.2786	19.2466	17.4151	16.3411	20.3465	17.317	19.5795	18.4997	19.3566	19.2453	18.8252	18.8718	17.2357	17.6212	17.8243
RPRD2	15.4776	15.445	14.7015	15.248	15.5595	14.9167	14.6282	14.8333	14.194	14.2776	14.0601	14.2246	14.0142	15.1518	15.118	14.6027	14.9394	15.1529
RPRD1B	16.952	17.0989	16.6967	16.7715	17.4698	17.5865	16.8018	16.617	17.0143	16.9149	16.5931	16.6501	16.7791	17.4605	17.441	17.4445	17.2625	17.2709
RPRD1A	16.1532	16.0773	16.1068	16.0757	16.2148	16.1603	15.9106	15.1614	13.6489	13.5822	13.2971	13.4515	13.5668	14.4436	14.5877	14.5296	14.4976	14.6657
RPP40	13.9616	13.5062	13.9134	13.9947	13.332	13.6254	13.5962	14.0209	13.6955	13.6862	13.4769	13.3086	13.8541	14.3572	14.5078	14.7209	14.8984	14.6738
RPP38	16.5847	15.9828	16.7224	16.3219	17.1274	14.4985	16.5387	16.4956	16.3836	16.4824	16.4661	16.449	16.469	16.4821	16.5815	16.5767	16.5642	16.5689
RPP30	16.1505	15.8486	16.4808	16.0534	15.4458	15.9398	15.5798	15.1175	15.6937	16.2311	15.7298	15.805	15.5825	16.6079	16.1609	16.921	16.6236	16.7413
RPP25	14.9397	14.5016	15.3417	14.9825	15.3405	15.3479	15.0973	15.2491	15.3877	15.5591	15.4655	15.7395	15.5365	15.4944	15.5061	15.6634	15.6237	15.6693
[truncated: 5,481 more rows]
