# Supplementary material for: NAALADL1 modulates cellular resistance to Tumor Treating Fields in colorectal cancer
Source: NPJ Precis Oncol. 2026 May 26;10:191. doi: 10.1038/s41698-026-01492-0 (PMC13213047; doi:10.1038/s41698-026-01492-0)
Supplement: Supplementary file 3 — Supplementary Data 2 [file 41698_2026_1492_MOESM3_ESM.xls]

## Sheet: tunnel_profiles
Snapshot	Tunnel cluster	Tunnel	Throughput	Cost	Bottleneck radius	Average R error bound	Max. R error bound	Bottleneck R error bound	Curvature	Length		Axis	Values...
input_0.pdb	1	1	0.6236	0.4722459768851696	1.5504911509416353	-	-	-	1.259542709983871	24.101638232236617		X	73.86656259019549	73.69808926268139	73.53119911443125	73.11855520605394	72.70591129767664	72.32033049581086	72.15696878506026	71.98961468590844	71.82226058675661	71.67204737075971	71.61783609925276	71.56295235093285	71.58987596074843	71.63006937677314	71.60514440424579	71.75858811455352	71.98701531704499	72.04805993495276	72.27679744700157	71.91724256965664	71.45034781667485	70.9812	70.63702750805956	70.35833743808614	70.07964736811273	69.80095729813932	69.5223	69.23937736292295	68.95258423878725	68.65950105003127	68.34504161500617	68.46353561264344	68.38269058479423	68.17101159739684	68.07452285740871	68.04039106958346	68.00625928175822
input_0.pdb	1	1	0.6236	0.4722459768851696	1.5504911509416353	-	-	-	1.259542709983871	24.101638232236617		Y	11.35080783810772	11.531279669259012	11.834383564882936	12.10283127568549	12.371278986488045	12.645916492300351	13.05725970601233	13.52594510696324	13.994630507914152	14.466321317816707	14.95777182768832	15.4491	15.910705598074394	16.390598730000175	16.85455940651774	17.2956	17.739691722755808	18.17544018252345	18.56880161931902	18.69967368024247	18.789313044196486	18.86819107467625	19.047680181081553	19.282488277397842	19.517296373714135	19.752104470030424	19.986912566346717	20.228395938398442	20.467642044235987	20.70141287673958	20.97327584300482	21.25860496125171	21.53358479936884	21.79877612875805	22.244357171930922	22.739581038809558	23.234804905688193
input_0.pdb	1	1	0.6236	0.4722459768851696	1.5504911509416353	-	-	-	1.259542709983871	24.101638232236617		Z	56.05739086511315	56.49218582377439	56.52462116960985	56.61214734537445	56.69967352113905	56.74986868727687	56.60557384240753	56.653808689070125	56.70204353573271	56.744318821635964	56.818163125752875	56.892811560874186	56.827331624670435	56.71009841424244	56.65845661738568	56.644177802812386	56.66943434598668	56.6808	56.69632021775478	56.56551001942179	56.41067438376905	56.257172195012274	55.97950688837672	55.63716641048587	55.294825932595025	54.952485454704174	54.61014497681333	54.27603934548717	53.94367301340361	53.61316549886199	53.335306197601135	52.95661778220079	52.614410123959665	52.266556321748894	52.15570781663324	52.21561059397806	52.27551337132289
input_0.pdb	1	1	0.6236	0.4722459768851696	1.5504911509416353	-	-	-	1.259542709983871	24.101638232236617		distance	0	0.5000000000000033	0.7514108741846444	1.1970000207971905	1.6736187731183045	2.132525650504189	2.4769322826083098	2.9342579631834305	3.4036078000239005	3.8722333746865316	4.318070690222393	4.775002273811559	5.15449	5.552244705736297	5.980516163097857	6.334736682187165	6.687685135082488	7.090215232625767	7.418559034865629	7.619964749468582	7.829065255657469	8.054598240002203	8.347323320958312	8.68307	9.034033826466418	9.398497084869573	9.774954103772787	10.16836401995849	10.570319405617543	10.978230372540493	11.423170721031354	11.703501102885808	12.067141964788828	12.488785731574069	12.939871404516204	13.356934725313954	13.779518806808147
input_0.pdb	1	1	0.6236	0.4722459768851696	1.5504911509416353	-	-	-	1.259542709983871	24.101638232236617		length	0	0.5	1	1.5	2	2.5	3	3.5	4	4.5	5	5.5	6	6.5	7	7.5	8	8.5	9	9.5	10	10.5	11	11.5	12	12.5	13	13.5	14	14.5	15	15.5	16	16.5	17	17.5	18
input_0.pdb	1	1	0.6236	0.4722459768851696	1.5504911509416353	-	-	-	1.259542709983871	24.101638232236617		R	2.4874478104715743	2.603877686120135	2.6320937989256916	2.53158	2.4913201923005377	2.509672677929585	2.4561324380854255	2.329427403114133	2.2650433945328587	2.2540164576508377	2.2090881991126325	2.23067	2.3077129769828186	2.4330800722835804	2.5793424353404553	2.662752510290011	2.739733248617322	2.8144513733229215	2.969927172641858	2.782113717824092	2.5738748866963728	2.4159947940735544	2.231696381220479	2.061651756210695	1.955806793921595	1.9200925037818122	1.9566708214152522	2.054786761255232	2.214083170033347	2.425522785931957	2.6406706881418605	2.755581108457068	2.7947991192383284	2.767399571947592	2.56667	2.3151523819769486	2.1153757340762875
input_0.pdb	1	1	0.6236	0.4722459768851696	1.5504911509416353	-	-	-	1.259542709983871	24.101638232236617		Upper limit of R overestimation	-	-	-	-	-	-	-	-	-	-	-	-	-	-	-	-	-	-	-	-	-	-	-	-	-	-	-	-	-	-	-	-	-	-	-	-	-
input_0.pdb	2	2	0.6114193329705351	0.49197224920338894	1.5560526666157215	-	-	-	1.2812471021404686	23.59455686268317		X	73.86656259019549	74.00481999604881	74.17773530753982	74.54970809715212	74.98024747909797	75.1803	75.46418627470823	75.64802918761849	75.81535099180314	75.98339645226669	76.1357	76.26557237302269	76.43740397177378	76.34081163625285	76.23500814899708	76.14884928382561	76.19046234667913	76.1358	75.85777128958503	75.63379755895954	75.5603	75.93976701871908	76.40653252719622	76.87329803567336	77.19775357755569	77.4686	77.73947682780111	78.02350854526047	78.31079263602943	78.5981	78.88536081756737	79.17264490833634	79.44988600384183	79.26624270006747	79.41475991745916	79.66344965469979	79.74607162610674
input_0.pdb	2	2	0.6114193329705351	0.49197224920338894	1.5560526666157215	-	-	-	1.2812471021404686	23.59455686268317		Y	11.35080783810772	11.696724584333106	11.593580273661965	11.689559277595908	11.739645299525314	12.11080443718052	12.47607195825167	12.83606842460809	13.291908580618436	13.758645387449409	14.204913377519862	14.641657453231277	15.062026798081835	15.437217265570453	15.88620407699051	16.35031080522419	16.846010221180265	17.281917968632122	17.686927243775255	18.133316801454402	18.468918573759204	18.589874323016677	18.678449374568277	18.76702442611988	18.9732	19.22364136190756	19.474092214228026	19.72177660614233	19.966823353920642	20.211870101698953	20.45691684947726	20.70196359725557	20.97987211734014	21.26693620194205	21.49904310571384	21.783892799743903	22.235344005228736
input_0.pdb	2	2	0.6114193329705351	0.49197224920338894	1.5560526666157215	-	-	-	1.2812471021404686	23.59455686268317		Z	56.05739086511315	55.723884501744244	55.30727324520457	55.04236751234133	54.79696209194554	54.94024456028893	55.1299	55.415975170545686	55.39288623392468	55.33029648742558	55.18589018025662	54.98000012587626	54.77159473669448	54.893168330902164	55.072917214179945	55.23704630742533	55.28754820858514	55.36619739138897	55.33998612610858	55.31606687058688	55.31039241474874	55.447052201828406	55.60288679471045	55.758721387592495	56.04652498713195	56.38402809912922	56.72153121112648	57.05002681805781	57.37777663513529	57.70552645221277	58.03327626929025	58.36102608636773	58.64682756598501	59.01270917021034	59.37295119464225	59.68120568114822	59.69774013037738
input_0.pdb	2	2	0.6114193329705351	0.49197224920338894	1.5560526666157215	-	-	-	1.2812471021404686	23.59455686268317		distance	0	0.5000000000000008	0.8476103817094909	1.269532484067463	1.7263166845628946	1.8845318213697255	2.1630595685439102	2.406457217733734	2.8297022337495354	3.287450911830617	3.748931526815068	4.212565718472878	4.694213806588187	4.9169161534377155	5.210426256848946	5.556692151222303	6.015847157709461	6.387882293944305	6.680268764574337	7.048057075362045	7.354873820232448	7.5547848056236635	7.768677604183493	8.008116506158126	8.318513632377075	8.66389	9.023762859604156	9.398863969854037	9.784187378147415	10.179489249347336	10.583651548707415	10.995697287181729	11.427929018977293	11.671334683806704	12.031712801080635	12.473379464934581	12.895499092700422
input_0.pdb	2	2	0.6114193329705351	0.49197224920338894	1.5560526666157215	-	-	-	1.2812471021404686	23.59455686268317		length	0	0.5	1	1.5	2	2.5	3	3.5	4	4.5	5	5.5	6	6.5	7	7.5	8	8.5	9	9.5	10	10.5	11	11.5	12	12.5	13	13.5	14	14.5	15	15.5	16	16.5	17	17.5	18
input_0.pdb	2	2	0.6114193329705351	0.49197224920338894	1.5560526666157215	-	-	-	1.2812471021404686	23.59455686268317		R	2.4874478104715743	2.646599602837274	2.6417582407610225	2.5604205699190454	2.461291436712765	2.4757611224031044	2.4713410313024924	2.516022762434551	2.390867524398692	2.299023314434184	2.220419284023095	2.1584088510352335	2.1275394131193828	2.169520923729405	2.2514205552334494	2.390827257050303	2.544968562583518	2.6682467748027396	2.7499430849392543	2.87305	2.9594326745787227	2.760496681608202	2.5563413942398197	2.4056167010454867	2.2221319109251527	2.0622766919620124	1.9673860349528525	1.9271979730190325	1.9564239691668353	2.0560136131744327	2.2203506666915502	2.4413852195956776	2.6592416275056903	2.769941144423289	2.807199482957867	2.786096582153719	2.562171907448793
input_0.pdb	2	2	0.6114193329705351	0.49197224920338894	1.5560526666157215	-	-	-	1.2812471021404686	23.59455686268317		Upper limit of R overestimation	-	-	-	-	-	-	-	-	-	-	-	-	-	-	-	-	-	-	-	-	-	-	-	-	-	-	-	-	-	-	-	-	-	-	-	-	-
input_0.pdb	3	3	0.5871596940918933	0.5324584448894027	1.4184539972489603	-	-	-	1.24287	18.056328124862766		X	73.86656259019549	73.90150812456223	73.93645365892895	73.9714	74.00634472766242	73.9937	73.9226	73.85369405134968	73.77475511565085	73.75769976310738	73.76097871516436	73.76425766722134	73.77053311850155	73.33926773267103	72.91283350996918	72.48558889661409	72.05829852854244	71.67742688268748	71.23328945631069	70.8051	70.32553397035221	69.92654209033688	69.52576116533719	69.3477	69.0105	68.55566203913891	68.09946141259807	67.64356490818179	67.33482065415663	67.021	66.61418716235787	66.51741960853067	66.43605315641919	66.33774779985534	66.22281728549231	65.96368282066958	65.55441543554905
input_0.pdb	3	3	0.5871596940918933	0.5324584448894027	1.4184539972489603	-	-	-	1.24287	18.056328124862766		Y	11.35080783810772	10.859113493891082	10.367419149674443	9.875724805457807	9.384030461241169	8.903451652033322	8.4391	7.988157280362408	7.541144287046607	7.054705559165399	6.55531	6.05592	5.557943893395259	5.411126756085404	5.262925723393355	5.117743444534873	4.972731604742459	4.819223829974788	4.896084907561138	5.032339290315972	4.934994520439647	4.681583235772235	4.500005054214378	4.086342704029364	3.824200377213729	3.6406193909481117	3.4523934904325047	3.2626228616293185	3.045854439565434	2.848214763513634	2.776300901224007	2.3790162529850343	1.9047635444158442	1.4212903352931292	0.9399424792700721	0.5721208053514503	0.32249296173541386
input_0.pdb	3	3	0.5871596940918933	0.5324584448894027	1.4184539972489603	-	-	-	1.24287	18.056328124862766		Z	56.05739086511315	55.97363239394041	55.88987392276768	55.80611545159494	55.722356980422205	55.76196142995315	55.93308613871476	55.88482675495992	55.67518890475728	55.64170469221371	55.666102740877385	55.69050078954106	55.70542138952944	55.499468274055076	55.28454896915748	55.06918048659717	54.8538	54.571462155648376	54.43539529659845	54.216078566314735	54.135898613827955	54.131549035731496	54.03983750425648	53.84716519872735	53.856870919728266	53.95392002500428	54.03400002823103	54.11238197883631	53.794601754409115	53.46625503330708	53.19388386709956	53.292241799408146	53.40988322436175	53.32941201004425	53.25803121171406	53.29122989185973	53.43330785344498
input_0.pdb	3	3	0.5871596940918933	0.5324584448894027	1.4184539972489603	-	-	-	1.24287	18.056328124862766		distance	0	0.5	1.0000000000000009	1.5000000000000002	2	2.4683996676967266	2.914900051475271	3.367100049732686	3.8298881606602695	4.317538754961536	4.812591321645589	5.308571329252539	5.804341207503751	5.989084140377264	6.210410002348696	6.460243016249171	6.737828914252128	7.047119193741231	7.157404916032391	7.258508676088639	7.575861448407383	7.981928657129116	8.357426479350964	8.836142182163071	9.223525966794343	9.595689664068697	9.986917226000507	10.38881590614516	10.805374506720645	11.219195186438284	11.58959839186167	11.922625389040816	12.30648284245602	12.756184328381623	13.215497503767923	13.648708705648327	14.057074054903357
input_0.pdb	3	3	0.5871596940918933	0.5324584448894027	1.4184539972489603	-	-	-	1.24287	18.056328124862766		length	0	0.5	1	1.5	2	2.5	3	3.5	4	4.5	5	5.5	6	6.5	7	7.5	8	8.5	9	9.5	10	10.5	11	11.5	12	12.5	13	13.5	14	14.5	15	15.5	16	16.5	17	17.5	18
input_0.pdb	3	3	0.5871596940918933	0.5324584448894027	1.4184539972489603	-	-	-	1.24287	18.056328124862766		R	2.4874478102574105	2.3015999088979324	2.174538371087837	2.112437430595625	2.1186246850896597	2.1796539859016506	2.284408211171063	2.2605582172964303	2.1532888156239376	2.087426812260837	2.082065388104977	2.1455452410997955	2.2658295013938305	2.0427269187721855	1.8713128664240628	1.7660578349292093	1.7349560799771564	1.7168279504452144	1.7777069894948703	1.8133258064317155	1.9086311755854912	1.9955955221797077	1.9417809985900725	1.9241020457574947	1.8454840395544139	1.7887172374727056	1.7965149623180054	1.8766076288979652	1.76297	1.6995528473446821	1.5873882172173048	1.5349105537766476	1.5311245705611936	1.4381778611813631	1.422601775481855	1.4232159573730692	1.4371998799476562
input_0.pdb	3	3	0.5871596940918933	0.5324584448894027	1.4184539972489603	-	-	-	1.24287	18.056328124862766		Upper limit of R overestimation	-	-	-	-	-	-	-	-	-	-	-	-	-	-	-	-	-	-	-	-	-	-	-	-	-	-	-	-	-	-	-	-	-	-	-	-	-
input_0.pdb	4	4	0.5782367681588085	0.5477718606939054	1.4383257747904503	-	-	-	1.2600084531460989	18.00331114993994		X	73.86656259019549	73.90150812456223	73.93645365892895	73.9714	74.00634472766242	73.9937	73.9226	73.85369405134968	73.77475511565085	73.75769976310738	73.76097871516436	73.76425766722134	73.7733	73.91934950997185	74.26604332986261	74.69340897051259	75.11845625319219	75.54350353587179	75.9507	76.36006287628027	76.79790229309106	77.23940916176053	77.68975516753022	78.01655289507389	78.31957955661778	78.70212900433485	79.1571	79.61201669908536	80.067	80.39358396973903	80.69100626731804	80.92370877309443	81.15211031166443	81.36945765949945	81.48572802866373	81.61249510113974	82.03074073813983
input_0.pdb	4	4	0.5782367681588085	0.5477718606939054	1.4383257747904503	-	-	-	1.2600084531460989	18.00331114993994		Y	11.35080783810772	10.859113493891082	10.367419149674443	9.875724805457807	9.384030461241169	8.903451652033322	8.4391	7.988157280362408	7.541144287046607	7.054705559165399	6.55531	6.05592	5.55732	5.5043277955186625	5.474014155121199	5.314878725186666	5.155108822805459	4.995338920424253	4.832846727033692	4.769871580270279	4.900265007459597	4.985340832512307	4.818088754494964	4.474831901607704	4.118086510061648	3.8537750051866517	3.6694545602852195	3.485134115383788	3.3008136704823556	3.0926503620268218	2.8764420742006616	2.483568575509246	2.046575190096329	1.6278982115510108	1.1482617519223624	0.6817538956250456	0.44195863238881394
input_0.pdb	4	4	0.5782367681588085	0.5477718606939054	1.4383257747904503	-	-	-	1.2600084531460989	18.00331114993994		Z	56.05739086511315	55.97363239394041	55.88987392276768	55.80611545159494	55.722356980422205	55.76196142995315	55.93308613871476	55.88482675495992	55.67518890475728	55.64170469221371	55.666102740877385	55.69050078954106	55.7082	56.09905762823516	56.353517322993504	56.558410131184075	56.76771465999266	56.97701918880126	57.212316430358406	57.4086	57.59991193201614	57.78789181267235	57.80784370256051	57.88512571543598	58.06093119886641	58.07954235841104	57.984399994940595	57.88925763147015	57.79411526799971	58.05331523164249	58.392126130967746	58.44041904701378	58.41294386058617	58.50695223305049	58.58713993690399	58.65106381804602	58.518516396872116
input_0.pdb	4	4	0.5782367681588085	0.5477718606939054	1.4383257747904503	-	-	-	1.2600084531460989	18.00331114993994		distance	0	0.5	1.0000000000000009	1.5000000000000002	2	2.4683996676967266	2.914900051475271	3.367100049732686	3.8298881606602695	4.317538754961536	4.812591321645589	5.308571329252539	5.804746969909668	5.846866807653539	5.897794480380953	6.112866389659249	6.360698383451361	6.637	6.939834237427592	7.166025923159328	7.251318949379991	7.408771674450848	7.768996411693935	8.23663	8.726728584148445	9.147529748806287	9.523972448109255	9.911347127378425	10.308421439116696	10.713677569615154	11.128292562847335	11.58059012756715	12.049754382750061	12.523128879096703	12.98242115268611	13.437087551939365	13.846080120653705
input_0.pdb	4	4	0.5782367681588085	0.5477718606939054	1.4383257747904503	-	-	-	1.2600084531460989	18.00331114993994		length	0	0.5	1	1.5	2	2.5	3	3.5	4	4.5	5	5.5	6	6.5	7	7.5	8	8.5	9	9.5	10	10.5	11	11.5	12	12.5	13	13.5	14	14.5	15	15.5	16	16.5	17	17.5	18
input_0.pdb	4	4	0.5782367681588085	0.5477718606939054	1.4383257747904503	-	-	-	1.2600084531460989	18.00331114993994		R	2.4874478102574105	2.3015999088979324	2.174538371087837	2.112437430595625	2.1186246850896597	2.1796539859016506	2.284408211171063	2.2605582172964303	2.1532888156239376	2.087426812260837	2.082065388104977	2.1455452410997955	2.267227176164325	2.2716993961034633	2.088087027560414	1.8958911563340624	1.7652555011508126	1.7076144478177864	1.702218841981379	1.7455406335486172	1.7684553902651996	1.8421816381898557	1.9588315293514373	1.9450080168124422	1.9157751779724679	1.8464401123147018	1.7721737452788098	1.7730072742714698	1.8488849561400125	1.7608104257284527	1.6902233808454317	1.602757324155529	1.5564484727222965	1.481192633083893	1.4382882722378447	1.465990470975592	1.451116587609517
input_0.pdb	4	4	0.5782367681588085	0.5477718606939054	1.4383257747904503	-	-	-	1.2600084531460989	18.00331114993994		Upper limit of R overestimation	-	-	-	-	-	-	-	-	-	-	-	-	-	-	-	-	-	-	-	-	-	-	-	-	-	-	-	-	-	-	-	-	-	-	-	-	-
input_0.pdb	5	5	0.554434	0.5898067579993985	0.9055701394589386	-	-	-	1.3141660724304383	19.980353647274715		X	73.86656259019549	73.69808926268139	73.53119911443125	73.11855520605394	72.70591129767664	72.32033049581086	72.15696878506026	71.98961468590844	71.82226058675661	71.67204737075971	71.61783609925276	71.56295235093285	71.58987596074843	71.63006937677314	71.60514440424579	71.75858811455352	71.98701531704499	72.04805993495276	72.27679744700157	72.7345	73.09047719621019	73.41636524089661	73.73577309075716	73.93661945574786	73.9638	74.0011	74.10667420975702	74.1819	74.12612719152047	74.45123358954817	74.85533877202488	74.86837345345523	74.82791284824434	74.74767103222148	74.74637241215392	74.74507379208636	74.7438
input_0.pdb	5	5	0.554434	0.5898067579993985	0.9055701394589386	-	-	-	1.3141660724304383	19.980353647274715		Y	11.35080783810772	11.531279669259012	11.834383564882936	12.10283127568549	12.371278986488045	12.645916492300351	13.05725970601233	13.52594510696324	13.994630507914152	14.466321317816707	14.95777182768832	15.4491	15.910705598074394	16.390598730000175	16.85455940651774	17.2956	17.739691722755808	18.17544018252345	18.56880161931902	18.69563528148903	18.949092101488247	19.022473338748263	19.047040549666942	19.330498001721082	19.663125895444317	19.986831043788445	20.326637091885868	20.661000626736076	20.815787407862956	21.096958432217985	21.284040334151143	21.68789780788837	22.09542380440389	22.53364834356913	23.011863489596102	23.490078635623078	23.968293781650054
input_0.pdb	5	5	0.554434	0.5898067579993985	0.9055701394589386	-	-	-	1.3141660724304383	19.980353647274715		Z	56.05739086511315	56.49218582377439	56.52462116960985	56.61214734537445	56.69967352113905	56.74986868727687	56.60557384240753	56.653808689070125	56.70204353573271	56.744318821635964	56.818163125752875	56.892811560874186	56.827331624670435	56.71009841424244	56.65845661738568	56.644177802812386	56.66943434598668	56.6808	56.69632021775478	56.64975661218686	56.84586250608385	56.473824636575046	56.16821356919386	56.3745	56.746716769065294	57.12444910480105	57.462159367769665	57.82623208471888	58.19213683675408	58.33195531970074	58.47334786215062	58.54700547588479	58.41695359965577	58.29331960960569	58.147344996414496	58.0014	57.85539577003211
input_0.pdb	5	5	0.554434	0.5898067579993985	0.9055701394589386	-	-	-	1.3141660724304383	19.980353647274715		distance	0	0.5000000000000033	0.7514108741846444	1.1970000207971905	1.6736187731183045	2.132525650504189	2.4769322826083098	2.9342579631834305	3.4036078000239005	3.8722333746865316	4.318070690222393	4.775002273811559	5.15449	5.552244705736297	5.980516163097857	6.334736682187165	6.687685135082488	7.090215232625767	7.418559034865629	7.455131835395994	7.678406072519772	7.696138401370392	7.6981416923422055	7.986296068939365	8.341417774950475	8.702735428868557	9.088263801677627	9.48198	9.7062	10.025115213234871	10.270522594772892	10.679758188238749	11.04257682246673	11.438166426820596	11.879486205255985	12.325288385838633	12.775103721195777
input_0.pdb	5	5	0.554434	0.5898067579993985	0.9055701394589386	-	-	-	1.3141660724304383	19.980353647274715		length	0	0.5	1	1.5	2	2.5	3	3.5	4	4.5	5	5.5	6	6.5	7	7.5	8	8.5	9	9.5	10	10.5	11	11.5	12	12.5	13	13.5	14	14.5	15	15.5	16	16.5	17	17.5	18
input_0.pdb	5	5	0.554434	0.5898067579993985	0.9055701394589386	-	-	-	1.3141660724304383	19.980353647274715		R	2.4874478104715743	2.603877686120135	2.6320937989256916	2.53158	2.4913201923005377	2.509672677929585	2.4561324380854255	2.329427403114133	2.2650433945328587	2.2540164576508377	2.2090881991126325	2.23067	2.3077129769828186	2.4330800722835804	2.5793424353404553	2.662752510290011	2.739733248617322	2.8144513733229215	2.969927172641858	3.1067198918752994	3.0789606180115823	3.1931518939337233	3.2824811925980746	3.075757643543587	2.8364579658057587	2.630735607474062	2.477337889767232	2.3753894312378296	2.2833648232703982	2.240392118757471	2.145448264005295	1.9805667297971508	1.6986254514624344	1.4498963172231232	1.192249940620815	1.0083028587848712	0.9148164101389438
input_0.pdb	5	5	0.554434	0.5898067579993985	0.9055701394589386	-	-	-	1.3141660724304383	19.980353647274715		Upper limit of R overestimation	-	-	-	-	-	-	-	-	-	-	-	-	-	-	-	-	-	-	-	-	-	-	-	-	-	-	-	-	-	-	-	-	-	-	-	-	-
input_0.pdb	6	6	0.5172495258887462	0.6592298789567189	1.262654729837236	-	-	-	1.4464005925355734	29.076720023185267		X	73.86656259019549	73.69808926268139	73.53119911443125	73.11855520605394	72.70591129767664	72.32033049581086	72.15696878506026	71.98961468590844	71.82226058675661	71.67204737075971	71.61783609925276	71.56295235093285	71.58987596074843	71.63006937677314	71.60514440424579	71.75858811455352	71.98701531704499	72.04805993495276	72.27679744700157	71.91724256965664	71.45034781667485	70.9812	70.63702750805956	70.35833743808614	70.07964736811273	69.80095729813932	69.5223	69.23937736292295	68.95258423878725	68.65950105003127	68.34504161500617	67.89000209068175	67.43394896439523	66.98609571453434	66.53432607149658	66.06657129594407	65.69894836320161
input_0.pdb	6	6	0.5172495258887462	0.6592298789567189	1.262654729837236	-	-	-	1.4464005925355734	29.076720023185267		Y	11.35080783810772	11.531279669259012	11.834383564882936	12.10283127568549	12.371278986488045	12.645916492300351	13.05725970601233	13.52594510696324	13.994630507914152	14.466321317816707	14.95777182768832	15.4491	15.910705598074394	16.390598730000175	16.85455940651774	17.2956	17.739691722755808	18.17544018252345	18.56880161931902	18.69967368024247	18.789313044196486	18.86819107467625	19.047680181081553	19.282488277397842	19.517296373714135	19.752104470030424	19.986912566346717	20.228395938398442	20.467642044235987	20.70141287673958	20.97327584300482	20.87175550817474	20.7028	20.488183210575873	20.281390978070103	20.106668879467332	19.83081807737414
input_0.pdb	6	6	0.5172495258887462	0.6592298789567189	1.262654729837236	-	-	-	1.4464005925355734	29.076720023185267		Z	56.05739086511315	56.49218582377439	56.52462116960985	56.61214734537445	56.69967352113905	56.74986868727687	56.60557384240753	56.653808689070125	56.70204353573271	56.744318821635964	56.818163125752875	56.892811560874186	56.827331624670435	56.71009841424244	56.65845661738568	56.644177802812386	56.66943434598668	56.6808	56.69632021775478	56.56551001942179	56.41067438376905	56.257172195012274	55.97950688837672	55.63716641048587	55.294825932595025	54.952485454704174	54.61014497681333	54.27603934548717	53.94367301340361	53.61316549886199	53.335306197601135	53.18392791332185	53.086758156366166	53.028645200206306	52.98698318849377	53.01286804426982	53.093235290936335
input_0.pdb	6	6	0.5172495258887462	0.6592298789567189	1.262654729837236	-	-	-	1.4464005925355734	29.076720023185267		distance	0	0.5000000000000033	0.7514108741846444	1.1970000207971905	1.6736187731183045	2.132525650504189	2.4769322826083098	2.9342579631834305	3.4036078000239005	3.8722333746865316	4.318070690222393	4.775002273811559	5.15449	5.552244705736297	5.980516163097857	6.334736682187165	6.687685135082488	7.090215232625767	7.418559034865629	7.619964749468582	7.829065255657469	8.054598240002203	8.347323320958312	8.68307	9.034033826466418	9.398497084869573	9.774954103772787	10.16836401995849	10.570319405617543	10.978230372540493	11.423170721031354	11.602780239055623	11.732966278757463	11.832402690373147	11.955936219575841	12.115035533279821	12.141116673806392
input_0.pdb	6	6	0.5172495258887462	0.6592298789567189	1.262654729837236	-	-	-	1.4464005925355734	29.076720023185267		length	0	0.5	1	1.5	2	2.5	3	3.5	4	4.5	5	5.5	6	6.5	7	7.5	8	8.5	9	9.5	10	10.5	11	11.5	12	12.5	13	13.5	14	14.5	15	15.5	16	16.5	17	17.5	18
input_0.pdb	6	6	0.5172495258887462	0.6592298789567189	1.262654729837236	-	-	-	1.4464005925355734	29.076720023185267		R	2.4874478104715743	2.603877686120135	2.6320937989256916	2.53158	2.4913201923005377	2.509672677929585	2.4561324380854255	2.329427403114133	2.2650433945328587	2.2540164576508377	2.2090881991126325	2.23067	2.3077129769828186	2.4330800722835804	2.5793424353404553	2.662752510290011	2.739733248617322	2.8144513733229215	2.969927172641858	2.782113717824092	2.5738748866963728	2.4159947940735544	2.231696381220479	2.061651756210695	1.955806793921595	1.9200925037818122	1.9566708214152522	2.054786761255232	2.214083170033347	2.425522785931957	2.6406706881418605	2.65811	2.6660905725658135	2.6868533553001996	2.7513090484270006	2.811944057529726	2.8429510760023224
input_0.pdb	6	6	0.5172495258887462	0.6592298789567189	1.262654729837236	-	-	-	1.4464005925355734	29.076720023185267		Upper limit of R overestimation	-	-	-	-	-	-	-	-	-	-	-	-	-	-	-	-	-	-	-	-	-	-	-	-	-	-	-	-	-	-	-	-	-	-	-	-	-
input_0.pdb	7	7	0.5154786631702306	0.662659	1.2734311008653285	-	-	-	1.486168599589343	31.148198299630728		X	73.86656259019549	74.00481999604881	74.17773530753982	74.54970809715212	74.98024747909797	75.1803	75.46418627470823	75.64802918761849	75.81535099180314	75.98339645226669	76.1357	76.26557237302269	76.43740397177378	76.34081163625285	76.23500814899708	76.14884928382561	76.19046234667913	76.1358	75.85777128958503	75.63379755895954	75.5603	75.93976701871908	76.40653252719622	76.87329803567336	77.19775357755569	77.4686	77.73947682780111	78.02350854526047	78.31079263602943	78.5981	78.88536081756737	79.17264490833634	79.48832544652215	79.95312193935898	80.41791843219582	80.87218056678917	81.325
input_0.pdb	7	7	0.5154786631702306	0.662659	1.2734311008653285	-	-	-	1.486168599589343	31.148198299630728		Y	11.35080783810772	11.696724584333106	11.593580273661965	11.689559277595908	11.739645299525314	12.11080443718052	12.47607195825167	12.83606842460809	13.291908580618436	13.758645387449409	14.204913377519862	14.641657453231277	15.062026798081835	15.437217265570453	15.88620407699051	16.35031080522419	16.846010221180265	17.281917968632122	17.686927243775255	18.133316801454402	18.468918573759204	18.589874323016677	18.678449374568277	18.76702442611988	18.9732	19.22364136190756	19.474092214228026	19.72177660614233	19.966823353920642	20.211870101698953	20.45691684947726	20.70196359725557	20.954989728533764	20.822309664631984	20.6896	20.499849835316063	20.29353731182459
input_0.pdb	7	7	0.5154786631702306	0.662659	1.2734311008653285	-	-	-	1.486168599589343	31.148198299630728		Z	56.05739086511315	55.723884501744244	55.30727324520457	55.04236751234133	54.79696209194554	54.94024456028893	55.1299	55.415975170545686	55.39288623392468	55.33029648742558	55.18589018025662	54.98000012587626	54.77159473669448	54.893168330902164	55.072917214179945	55.23704630742533	55.28754820858514	55.36619739138897	55.33998612610858	55.31606687058688	55.31039241474874	55.447052201828406	55.60288679471045	55.758721387592495	56.04652498713195	56.38402809912922	56.72153121112648	57.05002681805781	57.37777663513529	57.70552645221277	58.03327626929025	58.36102608636773	58.63272046126244	58.760627540384746	58.88853461950705	58.957261532127426	58.980190277901784
input_0.pdb	7	7	0.5154786631702306	0.662659	1.2734311008653285	-	-	-	1.486168599589343	31.148198299630728		distance	0	0.5000000000000008	0.8476103817094909	1.269532484067463	1.7263166845628946	1.8845318213697255	2.1630595685439102	2.406457217733734	2.8297022337495354	3.287450911830617	3.748931526815068	4.212565718472878	4.694213806588187	4.9169161534377155	5.210426256848946	5.556692151222303	6.015847157709461	6.387882293944305	6.680268764574337	7.048057075362045	7.354873820232448	7.5547848056236635	7.768677604183493	8.008116506158126	8.318513632377075	8.66389	9.023762859604156	9.398863969854037	9.784187378147415	10.179489249347336	10.583651548707415	10.995697287181729	11.422646362641375	11.578559499491957	11.753690069105394	11.882461974947129	12.006006124326056
input_0.pdb	7	7	0.5154786631702306	0.662659	1.2734311008653285	-	-	-	1.486168599589343	31.148198299630728		length	0	0.5	1	1.5	2	2.5	3	3.5	4	4.5	5	5.5	6	6.5	7	7.5	8	8.5	9	9.5	10	10.5	11	11.5	12	12.5	13	13.5	14	14.5	15	15.5	16	16.5	17	17.5	18
input_0.pdb	7	7	0.5154786631702306	0.662659	1.2734311008653285	-	-	-	1.486168599589343	31.148198299630728		R	2.4874478104715743	2.646599602837274	2.6417582407610225	2.5604205699190454	2.461291436712765	2.4757611224031044	2.4713410313024924	2.516022762434551	2.390867524398692	2.299023314434184	2.220419284023095	2.1584088510352335	2.1275394131193828	2.169520923729405	2.2514205552334494	2.390827257050303	2.544968562583518	2.6682467748027396	2.7499430849392543	2.87305	2.9594326745787227	2.760496681608202	2.5563413942398197	2.4056167010454867	2.2221319109251527	2.0622766919620124	1.9673860349528525	1.9271979730190325	1.9564239691668353	2.0560136131744327	2.2203506666915502	2.4413852195956776	2.652389048186062	2.649045593310331	2.7052872031114643	2.7516866130415596	2.8078668977406935
input_0.pdb	7	7	0.5154786631702306	0.662659	1.2734311008653285	-	-	-	1.486168599589343	31.148198299630728		Upper limit of R overestimation	-	-	-	-	-	-	-	-	-	-	-	-	-	-	-	-	-	-	-	-	-	-	-	-	-	-	-	-	-	-	-	-	-	-	-	-	-
input_0.pdb	8	8	0.5133294821866592	0.6668373745044945	1.058884612932856	-	-	-	1.3144376923333487	23.87262834274583		X	73.86656259019549	74.00481999604881	74.17773530753982	74.54970809715212	74.98024747909797	75.1803	75.46418627470823	75.64802918761849	75.81535099180314	75.98339645226669	76.1357	76.26557237302269	76.43740397177378	76.34081163625285	76.23500814899708	76.14884928382561	76.19046234667913	76.1358	75.85777128958503	75.63379755895954	75.39243300455074	75.18193879059893	75.01921745857764	75.04218373581253	75.06331556620333	75.08385487136061	75.1044	74.94592449522796	74.64629777336148	74.29831866462114	73.98520436009765	73.98310470701593	74.03134006828238	74.0931	74.17059992654558	74.25302234385724	74.3354
input_0.pdb	8	8	0.5133294821866592	0.6668373745044945	1.058884612932856	-	-	-	1.3144376923333487	23.87262834274583		Y	11.35080783810772	11.696724584333106	11.593580273661965	11.689559277595908	11.739645299525314	12.11080443718052	12.47607195825167	12.83606842460809	13.291908580618436	13.758645387449409	14.204913377519862	14.641657453231277	15.062026798081835	15.437217265570453	15.88620407699051	16.35031080522419	16.846010221180265	17.281917968632122	17.686927243775255	18.133316801454402	18.54938757995377	18.82870970097349	19.11386240913502	19.421677928145947	19.72125791245525	20.018177823981276	20.315097735507297	20.60607664738417	20.921368283702652	21.233667395751088	21.563118075492568	21.95232849334092	22.278044934833495	22.615347048844406	22.96580267225732	23.32090089157706	23.676
input_0.pdb	8	8	0.5133294821866592	0.6668373745044945	1.058884612932856	-	-	-	1.3144376923333487	23.87262834274583		Z	56.05739086511315	55.723884501744244	55.30727324520457	55.04236751234133	54.79696209194554	54.94024456028893	55.1299	55.415975170545686	55.39288623392468	55.33029648742558	55.18589018025662	54.98000012587626	54.77159473669448	54.893168330902164	55.072917214179945	55.23704630742533	55.28754820858514	55.36619739138897	55.33998612610858	55.31606687058688	55.25928726677695	54.901976003867624	54.537290692975176	54.143943319314175	53.744231919770186	53.342464943672056	52.940697967573925	52.61451712796557	52.36791012966429	52.1934	52.020538528732686	51.74956141808375	51.373287382751904	51.00984761229232	50.66189017414806	50.319674160845864	49.977458147543665
input_0.pdb	8	8	0.5133294821866592	0.6668373745044945	1.058884612932856	-	-	-	1.3144376923333487	23.87262834274583		distance	0	0.5000000000000008	0.8476103817094909	1.269532484067463	1.7263166845628946	1.8845318213697255	2.1630595685439102	2.406457217733734	2.8297022337495354	3.287450911830617	3.748931526815068	4.212565718472878	4.694213806588187	4.9169161534377155	5.210426256848946	5.556692151222303	6.015847157709461	6.387882293944305	6.680268764574337	7.048057075362045	7.401675497804413	7.680118118937117	7.99402	8.377488322810107	8.766262398488216	9.16384	9.57102	9.933700338944265	10.286684708685371	10.62014042634916	10.981872929509851	11.443916148461716	11.89001630019124	12.345803140097887	12.810619477816887	13.279829510514926	13.751209846819467
input_0.pdb	8	8	0.5133294821866592	0.6668373745044945	1.058884612932856	-	-	-	1.3144376923333487	23.87262834274583		length	0	0.5	1	1.5	2	2.5	3	3.5	4	4.5	5	5.5	6	6.5	7	7.5	8	8.5	9	9.5	10	10.5	11	11.5	12	12.5	13	13.5	14	14.5	15	15.5	16	16.5	17	17.5	18
input_0.pdb	8	8	0.5133294821866592	0.6668373745044945	1.058884612932856	-	-	-	1.3144376923333487	23.87262834274583		R	2.4874478104715743	2.646599602837274	2.6417582407610225	2.5604205699190454	2.461291436712765	2.4757611224031044	2.4713410313024924	2.516022762434551	2.390867524398692	2.299023314434184	2.220419284023095	2.1584088510352335	2.1275394131193828	2.169520923729405	2.2514205552334494	2.390827257050303	2.544968562583518	2.6682467748027396	2.7499430849392543	2.87305	3.000788146588533	2.868762188394284	2.7619787674824043	2.595736489059426	2.477933124975378	2.4180640577123804	2.42122	2.358471993329585	2.276365518385998	2.2346887272514735	2.213892973924037	1.9347105411090295	1.643190053531589	1.395522003887434	1.201629005249968	1.0852427745101179	1.0621145183853509
input_0.pdb	8	8	0.5133294821866592	0.6668373745044945	1.058884612932856	-	-	-	1.3144376923333487	23.87262834274583		Upper limit of R overestimation	-	-	-	-	-	-	-	-	-	-	-	-	-	-	-	-	-	-	-	-	-	-	-	-	-	-	-	-	-	-	-	-	-	-	-	-	-
input_0.pdb	9	9	0.433343	0.8362268032469478	1.262654729837236	-	-	-	1.4983097152322606	35.94580882234201		X	73.86656259019549	73.69808926268139	73.53119911443125	73.11855520605394	72.70591129767664	72.32033049581086	72.15696878506026	71.98961468590844	71.82226058675661	71.67204737075971	71.61783609925276	71.56295235093285	71.58987596074843	71.63006937677314	71.60514440424579	71.75858811455352	71.98701531704499	72.04805993495276	72.27679744700157	71.91724256965664	71.45034781667485	70.9812	70.63702750805956	70.35833743808614	70.07964736811273	69.80095729813932	69.5223	69.23937736292295	68.95258423878725	68.65950105003127	68.34504161500617	67.89000209068175	67.43394896439523	66.98609571453434	66.53432607149658	66.06657129594407	65.69894836320161
input_0.pdb	9	9	0.433343	0.8362268032469478	1.262654729837236	-	-	-	1.4983097152322606	35.94580882234201		Y	11.35080783810772	11.531279669259012	11.834383564882936	12.10283127568549	12.371278986488045	12.645916492300351	13.05725970601233	13.52594510696324	13.994630507914152	14.466321317816707	14.95777182768832	15.4491	15.910705598074394	16.390598730000175	16.85455940651774	17.2956	17.739691722755808	18.17544018252345	18.56880161931902	18.69967368024247	18.789313044196486	18.86819107467625	19.047680181081553	19.282488277397842	19.517296373714135	19.752104470030424	19.986912566346717	20.228395938398442	20.467642044235987	20.70141287673958	20.97327584300482	20.87175550817474	20.7028	20.488183210575873	20.281390978070103	20.106668879467332	19.83081807737414
input_0.pdb	9	9	0.433343	0.8362268032469478	1.262654729837236	-	-	-	1.4983097152322606	35.94580882234201		Z	56.05739086511315	56.49218582377439	56.52462116960985	56.61214734537445	56.69967352113905	56.74986868727687	56.60557384240753	56.653808689070125	56.70204353573271	56.744318821635964	56.818163125752875	56.892811560874186	56.827331624670435	56.71009841424244	56.65845661738568	56.644177802812386	56.66943434598668	56.6808	56.69632021775478	56.56551001942179	56.41067438376905	56.257172195012274	55.97950688837672	55.63716641048587	55.294825932595025	54.952485454704174	54.61014497681333	54.27603934548717	53.94367301340361	53.61316549886199	53.335306197601135	53.18392791332185	53.086758156366166	53.028645200206306	52.98698318849377	53.01286804426982	53.093235290936335
input_0.pdb	9	9	0.433343	0.8362268032469478	1.262654729837236	-	-	-	1.4983097152322606	35.94580882234201		distance	0	0.5000000000000033	0.7514108741846444	1.1970000207971905	1.6736187731183045	2.132525650504189	2.4769322826083098	2.9342579631834305	3.4036078000239005	3.8722333746865316	4.318070690222393	4.775002273811559	5.15449	5.552244705736297	5.980516163097857	6.334736682187165	6.687685135082488	7.090215232625767	7.418559034865629	7.619964749468582	7.829065255657469	8.054598240002203	8.347323320958312	8.68307	9.034033826466418	9.398497084869573	9.774954103772787	10.16836401995849	10.570319405617543	10.978230372540493	11.423170721031354	11.602780239055623	11.732966278757463	11.832402690373147	11.955936219575841	12.115035533279821	12.141116673806392
input_0.pdb	9	9	0.433343	0.8362268032469478	1.262654729837236	-	-	-	1.4983097152322606	35.94580882234201		length	0	0.5	1	1.5	2	2.5	3	3.5	4	4.5	5	5.5	6	6.5	7	7.5	8	8.5	9	9.5	10	10.5	11	11.5	12	12.5	13	13.5	14	14.5	15	15.5	16	16.5	17	17.5	18
input_0.pdb	9	9	0.433343	0.8362268032469478	1.262654729837236	-	-	-	1.4983097152322606	35.94580882234201		R	2.4874478104715743	2.603877686120135	2.6320937989256916	2.53158	2.4913201923005377	2.509672677929585	2.4561324380854255	2.329427403114133	2.2650433945328587	2.2540164576508377	2.2090881991126325	2.23067	2.3077129769828186	2.4330800722835804	2.5793424353404553	2.662752510290011	2.739733248617322	2.8144513733229215	2.969927172641858	2.782113717824092	2.5738748866963728	2.4159947940735544	2.231696381220479	2.061651756210695	1.955806793921595	1.9200925037818122	1.9566708214152522	2.054786761255232	2.214083170033347	2.425522785931957	2.6406706881418605	2.65811	2.6660905725658135	2.6868533553001996	2.7513090484270006	2.811944057529726	2.8429510760023224
input_0.pdb	9	9	0.433343	0.8362268032469478	1.262654729837236	-	-	-	1.4983097152322606	35.94580882234201		Upper limit of R overestimation	-	-	-	-	-	-	-	-	-	-	-	-	-	-	-	-	-	-	-	-	-	-	-	-	-	-	-	-	-	-	-	-	-	-	-	-	-
input_0.pdb	10	10	0.41980593042943026	0.8679627448982684	1.2734311008653285	-	-	-	1.568512731419398	37.01845942286987		X	73.86656259019549	74.00481999604881	74.17773530753982	74.54970809715212	74.98024747909797	75.1803	75.46418627470823	75.64802918761849	75.81535099180314	75.98339645226669	76.1357	76.26557237302269	76.43740397177378	76.34081163625285	76.23500814899708	76.14884928382561	76.19046234667913	76.1358	75.85777128958503	75.63379755895954	75.5603	75.93976701871908	76.40653252719622	76.87329803567336	77.19775357755569	77.4686	77.73947682780111	78.02350854526047	78.31079263602943	78.5981	78.88536081756737	79.17264490833634	79.48832544652215	79.95312193935898	80.41791843219582	80.87218056678917	81.325
input_0.pdb	10	10	0.41980593042943026	0.8679627448982684	1.2734311008653285	-	-	-	1.568512731419398	37.01845942286987		Y	11.35080783810772	11.696724584333106	11.593580273661965	11.689559277595908	11.739645299525314	12.11080443718052	12.47607195825167	12.83606842460809	13.291908580618436	13.758645387449409	14.204913377519862	14.641657453231277	15.062026798081835	15.437217265570453	15.88620407699051	16.35031080522419	16.846010221180265	17.281917968632122	17.686927243775255	18.133316801454402	18.468918573759204	18.589874323016677	18.678449374568277	18.76702442611988	18.9732	19.22364136190756	19.474092214228026	19.72177660614233	19.966823353920642	20.211870101698953	20.45691684947726	20.70196359725557	20.954989728533764	20.822309664631984	20.6896	20.499849835316063	20.29353731182459
input_0.pdb	10	10	0.41980593042943026	0.8679627448982684	1.2734311008653285	-	-	-	1.568512731419398	37.01845942286987		Z	56.05739086511315	55.723884501744244	55.30727324520457	55.04236751234133	54.79696209194554	54.94024456028893	55.1299	55.415975170545686	55.39288623392468	55.33029648742558	55.18589018025662	54.98000012587626	54.77159473669448	54.893168330902164	55.072917214179945	55.23704630742533	55.28754820858514	55.36619739138897	55.33998612610858	55.31606687058688	55.31039241474874	55.447052201828406	55.60288679471045	55.758721387592495	56.04652498713195	56.38402809912922	56.72153121112648	57.05002681805781	57.37777663513529	57.70552645221277	58.03327626929025	58.36102608636773	58.63272046126244	58.760627540384746	58.88853461950705	58.957261532127426	58.980190277901784
input_0.pdb	10	10	0.41980593042943026	0.8679627448982684	1.2734311008653285	-	-	-	1.568512731419398	37.01845942286987		distance	0	0.5000000000000008	0.8476103817094909	1.269532484067463	1.7263166845628946	1.8845318213697255	2.1630595685439102	2.406457217733734	2.8297022337495354	3.287450911830617	3.748931526815068	4.212565718472878	4.694213806588187	4.9169161534377155	5.210426256848946	5.556692151222303	6.015847157709461	6.387882293944305	6.680268764574337	7.048057075362045	7.354873820232448	7.5547848056236635	7.768677604183493	8.008116506158126	8.318513632377075	8.66389	9.023762859604156	9.398863969854037	9.784187378147415	10.179489249347336	10.583651548707415	10.995697287181729	11.422646362641375	11.578559499491957	11.753690069105394	11.882461974947129	12.006006124326056
input_0.pdb	10	10	0.41980593042943026	0.8679627448982684	1.2734311008653285	-	-	-	1.568512731419398	37.01845942286987		length	0	0.5	1	1.5	2	2.5	3	3.5	4	4.5	5	5.5	6	6.5	7	7.5	8	8.5	9	9.5	10	10.5	11	11.5	12	12.5	13	13.5	14	14.5	15	15.5	16	16.5	17	17.5	18
input_0.pdb	10	10	0.41980593042943026	0.8679627448982684	1.2734311008653285	-	-	-	1.568512731419398	37.01845942286987		R	2.4874478104715743	2.646599602837274	2.6417582407610225	2.5604205699190454	2.461291436712765	2.4757611224031044	2.4713410313024924	2.516022762434551	2.390867524398692	2.299023314434184	2.220419284023095	2.1584088510352335	2.1275394131193828	2.169520923729405	2.2514205552334494	2.390827257050303	2.544968562583518	2.6682467748027396	2.7499430849392543	2.87305	2.9594326745787227	2.760496681608202	2.5563413942398197	2.4056167010454867	2.2221319109251527	2.0622766919620124	1.9673860349528525	1.9271979730190325	1.9564239691668353	2.0560136131744327	2.2203506666915502	2.4413852195956776	2.652389048186062	2.649045593310331	2.7052872031114643	2.7516866130415596	2.8078668977406935
input_0.pdb	10	10	0.41980593042943026	0.8679627448982684	1.2734311008653285	-	-	-	1.568512731419398	37.01845942286987		Upper limit of R overestimation	-	-	-	-	-	-	-	-	-	-	-	-	-	-	-	-	-	-	-	-	-	-	-	-	-	-	-	-	-	-	-	-	-	-	-	-	-
input_0.pdb	11	11	0.23518282156771644	1.4473921031772632	0.9075825593865838	-	-	-	1.4532849222072965	32.52499622731498		X	73.86656259019549	73.90150812456223	73.93645365892895	73.9714	74.00634472766242	73.9937	73.9226	73.85369405134968	73.77475511565085	73.75769976310738	73.76097871516436	73.76425766722134	73.77053311850155	73.33926773267103	72.91283350996918	72.48558889661409	72.05829852854244	71.67742688268748	71.23328945631069	70.8051	70.32553397035221	69.92654209033688	69.52576116533719	69.3477	69.0105	68.55566203913891	68.09946141259807	67.64356490818179	67.78062689889367	68.04266372795765	68.3047	68.55308484262376	68.79970655945567	69.16227917317246	69.61512355274844	69.923	70.17052134038907
input_0.pdb	11	11	0.23518282156771644	1.4473921031772632	0.9075825593865838	-	-	-	1.4532849222072965	32.52499622731498		Y	11.35080783810772	10.859113493891082	10.367419149674443	9.875724805457807	9.384030461241169	8.903451652033322	8.4391	7.988157280362408	7.541144287046607	7.054705559165399	6.55531	6.05592	5.557943893395259	5.411126756085404	5.262925723393355	5.117743444534873	4.972731604742459	4.819223829974788	4.896084907561138	5.032339290315972	4.934994520439647	4.681583235772235	4.500005054214378	4.086342704029364	3.824200377213729	3.6406193909481117	3.4523934904325047	3.2626228616293185	2.8680265362185935	2.480963957137728	2.0939013780568634	1.693407753186969	1.2911801553086373	1.006210335604742	0.8106665836790731	0.4679228016329201	0.13432025778440965
input_0.pdb	11	11	0.23518282156771644	1.4473921031772632	0.9075825593865838	-	-	-	1.4532849222072965	32.52499622731498		Z	56.05739086511315	55.97363239394041	55.88987392276768	55.80611545159494	55.722356980422205	55.76196142995315	55.93308613871476	55.88482675495992	55.67518890475728	55.64170469221371	55.666102740877385	55.69050078954106	55.70542138952944	55.499468274055076	55.28454896915748	55.06918048659717	54.8538	54.571462155648376	54.43539529659845	54.216078566314735	54.135898613827955	54.131549035731496	54.03983750425648	53.84716519872735	53.856870919728266	53.95392002500428	54.03400002823103	54.11238197883631	54.29144622155429	54.468982865910796	54.646519510267304	54.81339695669732	54.97889828083675	55.09319866284193	55.159862692112405	55.222613941812746	55.50087452053293
input_0.pdb	11	11	0.23518282156771644	1.4473921031772632	0.9075825593865838	-	-	-	1.4532849222072965	32.52499622731498		distance	0	0.5	1.0000000000000009	1.5000000000000002	2	2.4683996676967266	2.914900051475271	3.367100049732686	3.8298881606602695	4.317538754961536	4.812591321645589	5.308571329252539	5.804341207503751	5.989084140377264	6.210410002348696	6.460243016249171	6.737828914252128	7.047119193741231	7.157404916032391	7.258508676088639	7.575861448407383	7.981928657129116	8.357426479350964	8.836142182163071	9.223525966794343	9.595689664068697	9.986917226000507	10.38881590614516	10.58842539466824	10.72916438509011	10.89105984126967	11.092607584258216	11.31513523591836	11.404851886779998	11.40065210300566	11.605427241846131	11.822860271592594
input_0.pdb	11	11	0.23518282156771644	1.4473921031772632	0.9075825593865838	-	-	-	1.4532849222072965	32.52499622731498		length	0	0.5	1	1.5	2	2.5	3	3.5	4	4.5	5	5.5	6	6.5	7	7.5	8	8.5	9	9.5	10	10.5	11	11.5	12	12.5	13	13.5	14	14.5	15	15.5	16	16.5	17	17.5	18
input_0.pdb	11	11	0.23518282156771644	1.4473921031772632	0.9075825593865838	-	-	-	1.4532849222072965	32.52499622731498		R	2.4874478102574105	2.3015999088979324	2.174538371087837	2.112437430595625	2.1186246850896597	2.1796539859016506	2.284408211171063	2.2605582172964303	2.1532888156239376	2.087426812260837	2.082065388104977	2.1455452410997955	2.2658295013938305	2.0427269187721855	1.8713128664240628	1.7660578349292093	1.7349560799771564	1.7168279504452144	1.7777069894948703	1.8133258064317155	1.9086311755854912	1.9955955221797077	1.9417809985900725	1.9241020457574947	1.8454840395544139	1.7887172374727056	1.7965149623180054	1.8766076288979652	1.607494134021469	1.3302513554992599	1.1194404749325324	0.981421	0.9378086006739057	0.9456936396022351	1.0069342844701055	0.955239	0.9427722890418893
input_0.pdb	11	11	0.23518282156771644	1.4473921031772632	0.9075825593865838	-	-	-	1.4532849222072965	32.52499622731498		Upper limit of R overestimation	-	-	-	-	-	-	-	-	-	-	-	-	-	-	-	-	-	-	-	-	-	-	-	-	-	-	-	-	-	-	-	-	-	-	-	-	-
input_0.pdb	12	12	0.22985347326118502	1.470313245853489	0.9271245445104297	-	-	-	1.413473198700833	31.456127780361548		X	73.86656259019549	73.90150812456223	73.93645365892895	73.9714	74.00634472766242	73.9937	73.9226	73.85369405134968	73.77475511565085	73.75769976310738	73.76097871516436	73.76425766722134	73.7733	73.91934950997185	74.26604332986261	74.69340897051259	75.11845625319219	75.54350353587179	75.9507	76.36006287628027	76.79790229309106	77.23940916176053	77.68975516753022	78.01655289507389	78.31957955661778	78.70212900433485	79.1571	79.61201669908536	80.067	80.07975499196374	79.7532	79.50968703853778	79.34657493747189	79.09679211520182	78.79482176792095	78.33775725464508	77.93419630059226
input_0.pdb	12	12	0.22985347326118502	1.470313245853489	0.9271245445104297	-	-	-	1.413473198700833	31.456127780361548		Y	11.35080783810772	10.859113493891082	10.367419149674443	9.875724805457807	9.384030461241169	8.903451652033322	8.4391	7.988157280362408	7.541144287046607	7.054705559165399	6.55531	6.05592	5.55732	5.5043277955186625	5.474014155121199	5.314878725186666	5.155108822805459	4.995338920424253	4.832846727033692	4.769871580270279	4.900265007459597	4.985340832512307	4.818088754494964	4.474831901607704	4.118086510061648	3.8537750051866517	3.6694545602852195	3.485134115383788	3.3008136704823556	2.932356699550803	2.58713	2.228940386552432	1.8200612467080048	1.4183605609395173	1.0697464098525895	0.8788981581888946	0.6157588830011758
input_0.pdb	12	12	0.22985347326118502	1.470313245853489	0.9271245445104297	-	-	-	1.413473198700833	31.456127780361548		Z	56.05739086511315	55.97363239394041	55.88987392276768	55.80611545159494	55.722356980422205	55.76196142995315	55.93308613871476	55.88482675495992	55.67518890475728	55.64170469221371	55.666102740877385	55.69050078954106	55.7082	56.09905762823516	56.353517322993504	56.558410131184075	56.76771465999266	56.97701918880126	57.212316430358406	57.4086	57.59991193201614	57.78789181267235	57.80784370256051	57.88512571543598	58.06093119886641	58.07954235841104	57.984399994940595	57.88925763147015	57.79411526799971	57.62275995718105	57.469318818485846	57.31155791860465	57.14433314307717	56.982329745730304	56.84391062080402	56.77558071855903	56.76868919671032
input_0.pdb	12	12	0.22985347326118502	1.470313245853489	0.9271245445104297	-	-	-	1.413473198700833	31.456127780361548		distance	0	0.5	1.0000000000000009	1.5000000000000002	2	2.4683996676967266	2.914900051475271	3.367100049732686	3.8298881606602695	4.317538754961536	4.812591321645589	5.308571329252539	5.804746969909668	5.846866807653539	5.897794480380953	6.112866389659249	6.360698383451361	6.637	6.939834237427592	7.166025923159328	7.251318949379991	7.408771674450848	7.768996411693935	8.23663	8.726728584148445	9.147529748806287	9.523972448109255	9.911347127378425	10.308421439116696	10.579435702723584	10.651176739958949	10.79936360816163	11.047493355119283	11.263406311185411	11.428323408990607	11.409131024638675	11.501863561485298
input_0.pdb	12	12	0.22985347326118502	1.470313245853489	0.9271245445104297	-	-	-	1.413473198700833	31.456127780361548		length	0	0.5	1	1.5	2	2.5	3	3.5	4	4.5	5	5.5	6	6.5	7	7.5	8	8.5	9	9.5	10	10.5	11	11.5	12	12.5	13	13.5	14	14.5	15	15.5	16	16.5	17	17.5	18
input_0.pdb	12	12	0.22985347326118502	1.470313245853489	0.9271245445104297	-	-	-	1.413473198700833	31.456127780361548		R	2.4874478102574105	2.3015999088979324	2.174538371087837	2.112437430595625	2.1186246850896597	2.1796539859016506	2.284408211171063	2.2605582172964303	2.1532888156239376	2.087426812260837	2.082065388104977	2.1455452410997955	2.267227176164325	2.2716993961034633	2.088087027560414	1.8958911563340624	1.7652555011508126	1.7076144478177864	1.702218841981379	1.7455406335486172	1.7684553902651996	1.8421816381898557	1.9588315293514373	1.9450080168124422	1.9157751779724679	1.8464401123147018	1.7721737452788098	1.7730072742714698	1.8488849561400125	1.66413	1.3622885646816667	1.14744	1.010466943815358	0.9311794777207303	0.9296439556898632	0.9616863686632846	1.0078571975547272
input_0.pdb	12	12	0.22985347326118502	1.470313245853489	0.9271245445104297	-	-	-	1.413473198700833	31.456127780361548		Upper limit of R overestimation	-	-	-	-	-	-	-	-	-	-	-	-	-	-	-	-	-	-	-	-	-	-	-	-	-	-	-	-	-	-	-	-	-	-	-	-	-
input_0.pdb	13	13	0.13322187023375887	2.0157393434095705	0.9522649531322136	-	-	-	1.6615782837933204	50.882198850656856		X	73.86656259019549	74.00481999604881	74.17773530753982	74.54970809715212	74.98024747909797	75.1803	75.46418627470823	75.64802918761849	75.81535099180314	75.98339645226669	76.1357	76.26557237302269	76.43740397177378	76.34081163625285	76.23500814899708	76.14884928382561	76.19046234667913	76.1358	75.85777128958503	75.63379755895954	75.5603	75.93976701871908	76.40653252719622	76.87329803567336	77.19775357755569	77.4686	77.73947682780111	78.02350854526047	78.31079263602943	78.5981	78.88536081756737	79.17264490833634	79.48832544652215	79.95312193935898	80.41791843219582	80.87218056678917	81.325
input_0.pdb	13	13	0.13322187023375887	2.0157393434095705	0.9522649531322136	-	-	-	1.6615782837933204	50.882198850656856		Y	11.35080783810772	11.696724584333106	11.593580273661965	11.689559277595908	11.739645299525314	12.11080443718052	12.47607195825167	12.83606842460809	13.291908580618436	13.758645387449409	14.204913377519862	14.641657453231277	15.062026798081835	15.437217265570453	15.88620407699051	16.35031080522419	16.846010221180265	17.281917968632122	17.686927243775255	18.133316801454402	18.468918573759204	18.589874323016677	18.678449374568277	18.76702442611988	18.9732	19.22364136190756	19.474092214228026	19.72177660614233	19.966823353920642	20.211870101698953	20.45691684947726	20.70196359725557	20.954989728533764	20.822309664631984	20.6896	20.499849835316063	20.29353731182459
input_0.pdb	13	13	0.13322187023375887	2.0157393434095705	0.9522649531322136	-	-	-	1.6615782837933204	50.882198850656856		Z	56.05739086511315	55.723884501744244	55.30727324520457	55.04236751234133	54.79696209194554	54.94024456028893	55.1299	55.415975170545686	55.39288623392468	55.33029648742558	55.18589018025662	54.98000012587626	54.77159473669448	54.893168330902164	55.072917214179945	55.23704630742533	55.28754820858514	55.36619739138897	55.33998612610858	55.31606687058688	55.31039241474874	55.447052201828406	55.60288679471045	55.758721387592495	56.04652498713195	56.38402809912922	56.72153121112648	57.05002681805781	57.37777663513529	57.70552645221277	58.03327626929025	58.36102608636773	58.63272046126244	58.760627540384746	58.88853461950705	58.957261532127426	58.980190277901784
input_0.pdb	13	13	0.13322187023375887	2.0157393434095705	0.9522649531322136	-	-	-	1.6615782837933204	50.882198850656856		distance	0	0.5000000000000008	0.8476103817094909	1.269532484067463	1.7263166845628946	1.8845318213697255	2.1630595685439102	2.406457217733734	2.8297022337495354	3.287450911830617	3.748931526815068	4.212565718472878	4.694213806588187	4.9169161534377155	5.210426256848946	5.556692151222303	6.015847157709461	6.387882293944305	6.680268764574337	7.048057075362045	7.354873820232448	7.5547848056236635	7.768677604183493	8.008116506158126	8.318513632377075	8.66389	9.023762859604156	9.398863969854037	9.784187378147415	10.179489249347336	10.583651548707415	10.995697287181729	11.422646362641375	11.578559499491957	11.753690069105394	11.882461974947129	12.006006124326056
input_0.pdb	13	13	0.13322187023375887	2.0157393434095705	0.9522649531322136	-	-	-	1.6615782837933204	50.882198850656856		length	0	0.5	1	1.5	2	2.5	3	3.5	4	4.5	5	5.5	6	6.5	7	7.5	8	8.5	9	9.5	10	10.5	11	11.5	12	12.5	13	13.5	14	14.5	15	15.5	16	16.5	17	17.5	18
input_0.pdb	13	13	0.13322187023375887	2.0157393434095705	0.9522649531322136	-	-	-	1.6615782837933204	50.882198850656856		R	2.4874478104715743	2.646599602837274	2.6417582407610225	2.5604205699190454	2.461291436712765	2.4757611224031044	2.4713410313024924	2.516022762434551	2.390867524398692	2.299023314434184	2.220419284023095	2.1584088510352335	2.1275394131193828	2.169520923729405	2.2514205552334494	2.390827257050303	2.544968562583518	2.6682467748027396	2.7499430849392543	2.87305	2.9594326745787227	2.760496681608202	2.5563413942398197	2.4056167010454867	2.2221319109251527	2.0622766919620124	1.9673860349528525	1.9271979730190325	1.9564239691668353	2.0560136131744327	2.2203506666915502	2.4413852195956776	2.652389048186062	2.649045593310331	2.7052872031114643	2.7516866130415596	2.8078668977406935
input_0.pdb	13	13	0.13322187023375887	2.0157393434095705	0.9522649531322136	-	-	-	1.6615782837933204	50.882198850656856		Upper limit of R overestimation	-	-	-	-	-	-	-	-	-	-	-	-	-	-	-	-	-	-	-	-	-	-	-	-	-	-	-	-	-	-	-	-	-	-	-	-	-
input_0.pdb	14	14	0.11748018927915431	2.141485561492356	0.9671513754503716	-	-	-	1.6369707089731778	49.60252047091606		X	73.86656259019549	73.69808926268139	73.53119911443125	73.11855520605394	72.70591129767664	72.32033049581086	72.15696878506026	71.98961468590844	71.82226058675661	71.67204737075971	71.61783609925276	71.56295235093285	71.58987596074843	71.63006937677314	71.60514440424579	71.75858811455352	71.98701531704499	72.04805993495276	72.27679744700157	71.91724256965664	71.45034781667485	70.9812	70.63702750805956	70.35833743808614	70.07964736811273	69.80095729813932	69.5223	69.23937736292295	68.95258423878725	68.65950105003127	68.34504161500617	67.89000209068175	67.43394896439523	66.98609571453434	66.53432607149658	66.06657129594407	65.63892929656967
input_0.pdb	14	14	0.11748018927915431	2.141485561492356	0.9671513754503716	-	-	-	1.6369707089731778	49.60252047091606		Y	11.35080783810772	11.531279669259012	11.834383564882936	12.10283127568549	12.371278986488045	12.645916492300351	13.05725970601233	13.52594510696324	13.994630507914152	14.466321317816707	14.95777182768832	15.4491	15.910705598074394	16.390598730000175	16.85455940651774	17.2956	17.739691722755808	18.17544018252345	18.56880161931902	18.69967368024247	18.789313044196486	18.86819107467625	19.047680181081553	19.282488277397842	19.517296373714135	19.752104470030424	19.986912566346717	20.228395938398442	20.467642044235987	20.70141287673958	20.97327584300482	20.87175550817474	20.7028	20.488183210575873	20.281390978070103	20.106668879467332	20.02402612917209
input_0.pdb	14	14	0.11748018927915431	2.141485561492356	0.9671513754503716	-	-	-	1.6369707089731778	49.60252047091606		Z	56.05739086511315	56.49218582377439	56.52462116960985	56.61214734537445	56.69967352113905	56.74986868727687	56.60557384240753	56.653808689070125	56.70204353573271	56.744318821635964	56.818163125752875	56.892811560874186	56.827331624670435	56.71009841424244	56.65845661738568	56.644177802812386	56.66943434598668	56.6808	56.69632021775478	56.56551001942179	56.41067438376905	56.257172195012274	55.97950688837672	55.63716641048587	55.294825932595025	54.952485454704174	54.61014497681333	54.27603934548717	53.94367301340361	53.61316549886199	53.335306197601135	53.18392791332185	53.086758156366166	53.028645200206306	52.98698318849377	53.01286804426982	53.17163395393976
input_0.pdb	14	14	0.11748018927915431	2.141485561492356	0.9671513754503716	-	-	-	1.6369707089731778	49.60252047091606		distance	0	0.5000000000000033	0.7514108741846444	1.1970000207971905	1.6736187731183045	2.132525650504189	2.4769322826083098	2.9342579631834305	3.4036078000239005	3.8722333746865316	4.318070690222393	4.775002273811559	5.15449	5.552244705736297	5.980516163097857	6.334736682187165	6.687685135082488	7.090215232625767	7.418559034865629	7.619964749468582	7.829065255657469	8.054598240002203	8.347323320958312	8.68307	9.034033826466418	9.398497084869573	9.774954103772787	10.16836401995849	10.570319405617543	10.978230372540493	11.423170721031354	11.602780239055623	11.732966278757463	11.832402690373147	11.955936219575841	12.115035533279821	12.298221745001122
input_0.pdb	14	14	0.11748018927915431	2.141485561492356	0.9671513754503716	-	-	-	1.6369707089731778	49.60252047091606		length	0	0.5	1	1.5	2	2.5	3	3.5	4	4.5	5	5.5	6	6.5	7	7.5	8	8.5	9	9.5	10	10.5	11	11.5	12	12.5	13	13.5	14	14.5	15	15.5	16	16.5	17	17.5	18
input_0.pdb	14	14	0.11748018927915431	2.141485561492356	0.9671513754503716	-	-	-	1.6369707089731778	49.60252047091606		R	2.4874478104715743	2.603877686120135	2.6320937989256916	2.53158	2.4913201923005377	2.509672677929585	2.4561324380854255	2.329427403114133	2.2650433945328587	2.2540164576508377	2.2090881991126325	2.23067	2.3077129769828186	2.4330800722835804	2.5793424353404553	2.662752510290011	2.739733248617322	2.8144513733229215	2.969927172641858	2.782113717824092	2.5738748866963728	2.4159947940735544	2.231696381220479	2.061651756210695	1.955806793921595	1.9200925037818122	1.9566708214152522	2.054786761255232	2.214083170033347	2.425522785931957	2.6406706881418605	2.65811	2.6660905725658135	2.6868533553001996	2.7513090484270006	2.811944057529726	2.791221789298374
input_0.pdb	14	14	0.11748018927915431	2.141485561492356	0.9671513754503716	-	-	-	1.6369707089731778	49.60252047091606		Upper limit of R overestimation	-	-	-	-	-	-	-	-	-	-	-	-	-	-	-	-	-	-	-	-	-	-	-	-	-	-	-	-	-	-	-	-	-	-	-	-	-
input_0.pdb	15	15	0.0801272	2.5241394999272195	0.9181500508873133	-	-	-	1.5683389832421195	56.273925944954904		X	73.86656259019549	74.00481999604881	74.17773530753982	74.54970809715212	74.98024747909797	75.1803	75.46418627470823	75.64802918761849	75.81535099180314	75.98339645226669	76.1357	76.26557237302269	76.43740397177378	76.34081163625285	76.23500814899708	76.14884928382561	76.19046234667913	76.1358	75.85777128958503	75.63379755895954	75.5603	75.93976701871908	76.40653252719622	76.87329803567336	77.19775357755569	77.4686	77.73947682780111	78.02350854526047	78.31079263602943	78.5981	78.88536081756737	79.17264490833634	79.48832544652215	79.95312193935898	80.41791843219582	80.87218056678917	81.325
input_0.pdb	15	15	0.0801272	2.5241394999272195	0.9181500508873133	-	-	-	1.5683389832421195	56.273925944954904		Y	11.35080783810772	11.696724584333106	11.593580273661965	11.689559277595908	11.739645299525314	12.11080443718052	12.47607195825167	12.83606842460809	13.291908580618436	13.758645387449409	14.204913377519862	14.641657453231277	15.062026798081835	15.437217265570453	15.88620407699051	16.35031080522419	16.846010221180265	17.281917968632122	17.686927243775255	18.133316801454402	18.468918573759204	18.589874323016677	18.678449374568277	18.76702442611988	18.9732	19.22364136190756	19.474092214228026	19.72177660614233	19.966823353920642	20.211870101698953	20.45691684947726	20.70196359725557	20.954989728533764	20.822309664631984	20.6896	20.499849835316063	20.29353731182459
input_0.pdb	15	15	0.0801272	2.5241394999272195	0.9181500508873133	-	-	-	1.5683389832421195	56.273925944954904		Z	56.05739086511315	55.723884501744244	55.30727324520457	55.04236751234133	54.79696209194554	54.94024456028893	55.1299	55.415975170545686	55.39288623392468	55.33029648742558	55.18589018025662	54.98000012587626	54.77159473669448	54.893168330902164	55.072917214179945	55.23704630742533	55.28754820858514	55.36619739138897	55.33998612610858	55.31606687058688	55.31039241474874	55.447052201828406	55.60288679471045	55.758721387592495	56.04652498713195	56.38402809912922	56.72153121112648	57.05002681805781	57.37777663513529	57.70552645221277	58.03327626929025	58.36102608636773	58.63272046126244	58.760627540384746	58.88853461950705	58.957261532127426	58.980190277901784
input_0.pdb	15	15	0.0801272	2.5241394999272195	0.9181500508873133	-	-	-	1.5683389832421195	56.273925944954904		distance	0	0.5000000000000008	0.8476103817094909	1.269532484067463	1.7263166845628946	1.8845318213697255	2.1630595685439102	2.406457217733734	2.8297022337495354	3.287450911830617	3.748931526815068	4.212565718472878	4.694213806588187	4.9169161534377155	5.210426256848946	5.556692151222303	6.015847157709461	6.387882293944305	6.680268764574337	7.048057075362045	7.354873820232448	7.5547848056236635	7.768677604183493	8.008116506158126	8.318513632377075	8.66389	9.023762859604156	9.398863969854037	9.784187378147415	10.179489249347336	10.583651548707415	10.995697287181729	11.422646362641375	11.578559499491957	11.753690069105394	11.882461974947129	12.006006124326056
input_0.pdb	15	15	0.0801272	2.5241394999272195	0.9181500508873133	-	-	-	1.5683389832421195	56.273925944954904		length	0	0.5	1	1.5	2	2.5	3	3.5	4	4.5	5	5.5	6	6.5	7	7.5	8	8.5	9	9.5	10	10.5	11	11.5	12	12.5	13	13.5	14	14.5	15	15.5	16	16.5	17	17.5	18
input_0.pdb	15	15	0.0801272	2.5241394999272195	0.9181500508873133	-	-	-	1.5683389832421195	56.273925944954904		R	2.4874478104715743	2.646599602837274	2.6417582407610225	2.5604205699190454	2.461291436712765	2.4757611224031044	2.4713410313024924	2.516022762434551	2.390867524398692	2.299023314434184	2.220419284023095	2.1584088510352335	2.1275394131193828	2.169520923729405	2.2514205552334494	2.390827257050303	2.544968562583518	2.6682467748027396	2.7499430849392543	2.87305	2.9594326745787227	2.760496681608202	2.5563413942398197	2.4056167010454867	2.2221319109251527	2.0622766919620124	1.9673860349528525	1.9271979730190325	1.9564239691668353	2.0560136131744327	2.2203506666915502	2.4413852195956776	2.652389048186062	2.649045593310331	2.7052872031114643	2.7516866130415596	2.8078668977406935
input_0.pdb	15	15	0.0801272	2.5241394999272195	0.9181500508873133	-	-	-	1.5683389832421195	56.273925944954904		Upper limit of R overestimation	-	-	-	-	-	-	-	-	-	-	-	-	-	-	-	-	-	-	-	-	-	-	-	-	-	-	-	-	-	-	-	-	-	-	-	-	-
[truncated: 80 more columns]

## Sheet: CaverDock report
CaverDock experiment report
November 3, 2024
1	Experiment setup
This experiment was run with CaverDock 1.1 (March 2020) using docking engine based on AutoDock Vina 1.1.2 git commit 0fb6a915847188c2029b904d5fa8bc5e6814d278
1.1	Docking options
receptor ﬂex			receptor.pdbqt
ligand			ligand.pdbqt
center_x			71.0348
center_y			23.0627
center_z			54.5624
size_x			47
size_y			46
size_z			42
out			proﬁle
exhaustiveness			1
cpu			1
log			caverdock.log.0
1.2	Tunnel analysis options
tunnel ﬁnal optimization_strategy dock_like		state	tunnel-ext.dsd LB MAX
dock_like_limit			2
dump_bottlenecks			bottlenecks.dat
backtrack_threshold			1
backtrack_limit multiple_search cont_threshold radius_ratio pattern_limit allow_ﬂex_discontinuity parallel_workers_lb parallel_workers_smooth early_exit			5 4 0.8 -1 0.6 0 4 4 0
1.3	Advanced and constrained docking options
score_only local_only randomize_only weight_gauss1 weight_gauss2 weight_repulsion weight_hydrophobic weight_hydrogen weight_rot catomnum ctemplate			0 0 0 -0.035579 -0.005156 0.840245 -0.035069 -0.587439 0.05846
ctemplate_limit			0.5
2	Energy proﬁle
2.1	Found lower bound trajectory
Figure 1 gives the energy proﬁle of the lower-bound trajectory.
3	Experiment run summary
CaverDock started on 2024-11-03 23:29:18 and ran on loslab-comp1.los.msad.it4i.lexis.tech with 8 MPI processes.
LB computation took 0 hours, 29 minutes and 17 seconds.
UB computation took 0 hours, 0 minutes and 0 seconds.
Total computation time 0 hours, 29 minutes and 17 seconds.
CaverDock execution has been successfully completed.
